# Supplementary material for: Parent-of-Origin inference for biobanks
Source: Nat Commun. 2022 Nov 5;13:6668. doi: 10.1038/s41467-022-34383-6 (PMC9637181; doi:10.1038/s41467-022-34383-6)
Supplement: Supplementary file 4 — Supplementary Data 1–3 [file 41467_2022_34383_MOESM4_ESM.xlsx]

## Sheet: Supplementary Data 1
Supplementary Data 1. Distribution of the 99 phenotypes tested in this study
				Both sex						Males						Females
Phenotype Code	Phenotype Name	Phenotype Category	High level category	N	mean	sd	median	min	max	N	mean	sd	median	min	max	N	mean	sd	median	min	max
50	Standing height	Body size measures	Anthropomorphic	25097	173.83	7.82	174	139	202	21360	175.55	6.75	175	139	202	3737	164.18	6.21	164	142	190
23129	Trunk fat-free mass	Body composition by impedance	Anthropomorphic	24680	33.66	5.1	34.1	13.3	56.5	21001	35.1	3.95	34.9	18.2	56.5	3679	25.57	2.64	25.3	13.3	42.8
23128	Trunk fat mass	Body composition by impedance	Anthropomorphic	24682	13.83	5.1	13.4	0.6	59.9	21003	13.96	4.98	13.5	0.8	45.3	3679	13.14	5.63	12.1	0.6	59.9
23125	Arm fat-free mass (left)	Body composition by impedance	Anthropomorphic	24686	3.49	0.75	3.5	1.3	7.6	21007	3.7	0.6	3.7	1.7	7.6	3679	2.32	0.36	2.3	1.3	4.2
23124	Arm fat mass (left)	Body composition by impedance	Anthropomorphic	24686	1.19	0.58	1.1	0.1	8.9	21007	1.15	0.5	01.05	0.2	7	3679	1.42	0.86	1.2	0.1	8.9
23127	Trunk fat percentage	Body composition by impedance	Anthropomorphic	24682	28.51	07.08	28.7	3	75	21003	27.77	6.6	28.1	3	63.5	3679	32.63	8.19	32.6	3	75
23126	Arm predicted mass (left)	Body composition by impedance	Anthropomorphic	24685	3.28	0.72	3.3	1.2	7.1	21006	3.48	0.56	3.4	1.6	7.1	3679	2.16	0.34	2.1	1.2	9.2022
23121	Arm fat-free mass (right)	Body composition by impedance	Anthropomorphic	24690	3.46	0.73	3.5	1.1	7	21011	3.66	0.58	3.6	1.5	7	3679	2.29	0.31	2.3	1.1	3.8
23120	Arm fat mass (right)	Body composition by impedance	Anthropomorphic	24692	1.12	0.52	1	0.1	8.2	21013	01.08	0.46	1	0.2	7.8	3679	1.33	0.77	1.1	0.1	8.2
23123	Arm fat percentage (left)	Body composition by impedance	Anthropomorphic	24687	24.84	7.71	23.3	4.3	70.8	21008	22.92	5.57	22.3	4.3	61.8	3679	35.55	9.1	34.8	7.3	70.8
23122	Arm predicted mass (right)	Body composition by impedance	Anthropomorphic	24689	3.25	0.7	3.3	1	6.6	21010	3.45	0.54	3.4	1.4	6.6	3679	2.13	0.29	2.1	1	3.6
23130	Trunk predicted mass	Body composition by impedance	Anthropomorphic	24679	32.33	4.94	32.8	2	54.3	21001	33.75	3.8	33.6	3	54.3	3678	24.43	2.55	24.2	2	40.9
23109	Impedance of arm (right)	Body composition by impedance	Anthropomorphic	24697	293.4	44.74	285	133	831	21019	280.85	31.82	279	133	831	3678	363.53	41.63	362	135	562
23108	Impedance of leg (left)	Body composition by impedance	Anthropomorphic	24699	237.3	32.11	236	103	591	21020	232.67	29.53	232	106	591	3679	263.17	33.61	263	103	494
23102	Whole body water mass	Body composition by impedance	Anthropomorphic	24700	44.63	7.27	45.1	21.2	76.3	21021	46.65	5.72	46.3	24.9	76.3	3679	33.3	3.77	32.8	21.2	56.6
23101	Whole body fat-free mass	Body composition by impedance	Anthropomorphic	24697	61.01	9.92	61.6	28.9	100	21018	63.79	7.77	63.3	36.6	100	3679	45.49	5.12	44.8	28.9	77.3
23100	Whole body fat mass	Body composition by impedance	Anthropomorphic	24637	23.08	8.68	21.8	5	109.8	20961	22.56	8.18	21.5	5	82.8	3676	25.98	10.6	23.8	6.2	109.8
23107	Impedance of leg (right)	Body composition by impedance	Anthropomorphic	24700	236.01	32.38	234	106	628	21021	231.22	29.68	230	106	628	3679	262.77	33.81	263	111	430
23106	Impedance of whole body	Body composition by impedance	Anthropomorphic	24700	554.31	74.71	545	109	966	21021	536	58.46	534	109	926	3679	656.63	72.99	657	162	966
23105	Basal metabolic rate	Body composition by impedance	Anthropomorphic	24700	7491.49	1229.56	7494	3933	13778	21021	7797.52	1038.61	7699	4527	13778	3679	5781.44	695.98	1.5	3933	10376
23104	Body mass index (BMI)	Body composition by impedance	Anthropomorphic	24700	27.76	4.43	27.2	14.6	60.3	21021	27.98	4.21	27.5	14.6	60.3	3679	26.52	5.33	25.3	15.4	58.2
23114	Leg predicted mass (right)	Body composition by impedance	Anthropomorphic	24696	9.74	1.7	9.8	4.8	19.6	21017	10.18	1.4	10.1	5.7	19.6	3679	7.28	0.94	7.1	4.8	15
23115	Leg fat percentage (left)	Body composition by impedance	Anthropomorphic	24695	24.66	7.9	23	4	68.2	21016	22.14	05.09	21.8	4	68.2	3679	38.75	5.72	38.6	14.2	60.3
23116	Leg fat mass (left)	Body composition by impedance	Anthropomorphic	24695	3.42	1.5	3.1	0.3	17.7	21016	3.13	1.23	2.9	0.3	16.2	3679	05.01	1.8	4.6	1.3	17.7
23117	Leg fat-free mass (left)	Body composition by impedance	Anthropomorphic	24693	10.16	1.79	10.2	4.9	19.9	21014	10.62	1.5	10.5	5.9	19.9	3679	7.61	0.98	7.5	4.9	15.9
23110	Impedance of arm (left)	Body composition by impedance	Anthropomorphic	24698	299.1	46.12	291	125	913	21019	286.2	32.72	284	125	568	3679	371.15	43.7	370	221	913
23111	Leg fat percentage (right)	Body composition by impedance	Anthropomorphic	24698	24.87	8.12	23.3	2	68	21019	22.39	5.58	22.1	2	68	3679	38.73	5.81	38.5	13.2	60.9
23112	Leg fat mass (right)	Body composition by impedance	Anthropomorphic	24696	3.49	1.55	3.2	0.3	17.8	21017	3.21	1.3	3	0.3	15.7	3679	05.08	1.83	4.7	1.1	17.8
23113	Leg fat-free mass (right)	Body composition by impedance	Anthropomorphic	24696	10.27	1.79	10.3	5	20.7	21017	10.73	1.49	10.6	6	20.7	3679	7.72	1	7.6	5	16
23118	Leg predicted mass (left)	Body composition by impedance	Anthropomorphic	24693	9.63	1.7	9.7	4.7	18.8	21014	10.07	1.4	9.9	5.7	18.8	3679	7.17	0.92	7	4.7	15
23119	Arm fat percentage (right)	Body composition by impedance	Anthropomorphic	24692	24	7.41	22.4	6.3	69.7	21013	22.11	05.08	21.55	6.3	61.4	3679	34.61	9.24	33.9	6.8	69.7
20015	Sitting height	Body size measures	Anthropomorphic	25098	91.81	4.23	92	62.5	124	21361	92.53	3.9	92.5	62.5	124	3737	87.75	3.65	88	70.5	105
21001	Body mass index (BMI)	Body size measures	Anthropomorphic	25074	27.76	4.45	27.21	13.34	67.38	21343	27.98	4.23	27.45	13.34	60.26	3731	26.55	5.38	25.31	15.41	67.38
23099	Body fat percentage	Body composition by impedance	Anthropomorphic	24680	26.91	6.93	26.5	5	69.3	21001	25.45	5.76	25.58	5	49.1	3679	35.09	7.21	34.8	7.2	69.3
23098	Weight	Body composition by impedance	Anthropomorphic	24700	84.03	15.26	82.9	36.8	176.2	21021	86.29	14.23	84.7	44.2	176.2	3679	71.44	14.69	68.3	36.8	158.4
21002	Weight	Body size measures	Anthropomorphic	25085	84.06	15.29	82.9	36.8	176.2	21354	86.29	14.26	84.7	39	176.2	3731	71.53	14.83	68.3	36.8	172.5
48	Waist circumference	Body size measures	Anthropomorphic	25115	95	12.6	95	54	158	21381	97.22	11.24	96	60	158	3734	82.56	12.59	80	54	143
49	Hip circumference	Body size measures	Anthropomorphic	25112	103.41	08.06	103	64	168	21377	103.5	7.51	103	64	165	3735	102.9	10.64	101	77	168
30250	Reticulocyte count	Blood count	Biomarkers	24153	0.06	0.04	0.06	0	2.27	20579	0.07	0.04	0.06	0	2.27	3574	0.06	0.04	0.05	0	1.27
30010	Red blood cell (erythrocyte) count	Blood count	Biomarkers	24501	4.67	0.4	4.68	0.76	7.54	20875	4.74	0.37	4.74	0.76	7.54	3626	4.27	0.31	4.27	2.85	5.67
30240	Reticulocyte percentage	Blood count	Biomarkers	24153	1.38	0.84	1.29	0.01	46.15	20579	1.4	0.83	3.2022	0.07	46.15	3574	1.33	0.86	1.22	0.01	30.19
30180	Lymphocyte percentage	Blood count	Biomarkers	24454	27.74	7.29	27.42	1.9	93.7	20832	27.62	7.33	27.3	1.9	93.7	3622	28.46	07.01	28.19	5.27	77.3
30290	High light scatter reticulocyte percentage	Blood count	Biomarkers	24144	0.41	0.22	0.37	0	7.51	20571	0.42	0.23	0.38	0.01	7.51	3573	0.39	0.21	0.34	0	2.37
30190	Monocyte percentage	Blood count	Biomarkers	24454	7.44	2.73	7.23	0.13	77.4	20832	7.63	2.65	7.4	0.13	77.4	3622	6.37	2.89	6.16	0.3	71.4
30280	Immature reticulocyte fraction	Blood count	Biomarkers	24144	0.29	0.06	0.29	0	0.63	20571	0.29	0.06	0.29	0.01	0.56	3573	0.28	0.06	0.28	0	0.63
30160	Basophill count	Blood count	Biomarkers	24454	0.03	0.05	0.02	0	1.7	20832	0.03	0.05	0.02	0	1.6	3622	0.04	0.07	0.02	0	1.7
30170	Nucleated red blood cell count	Blood count	Biomarkers	24446	0	0.03	0	0	2.6	20825	0	0.03	0	0	2.6	3621	0	0.03	0	0	0.81
30000	White blood cell (leukocyte) count	Blood count	Biomarkers	24501	6.97	2.1	6.71	0.37	112.7	20875	6.96	2.14	6.7	0.37	112.7	3626	07.04	1.85	6.8	2.3	20.01
30140	Neutrophill count	Blood count	Biomarkers	24454	4.33	1.45	4.1	0.04	17.1	20832	4.31	1.44	4.1	0.04	17.1	3622	4.43	1.5	4.2	0.2	14.89
30150	Eosinophill count	Blood count	Biomarkers	24454	0.19	0.15	0.15	0	5.92	20832	0.19	0.15	0.16	0	5.92	3622	0.17	0.13	0.13	0	1.52
30020	Haemoglobin concentration	Blood count	Biomarkers	24501	14.74	1.19	14.83	2.4	19.6	20875	15	01.03	15.01	2.4	19.6	3626	13.31	0.98	13.33	7.3	16.74
30230	Nucleated red blood cell percentage	Blood count	Biomarkers	24446	0.03	0.46	0	0	39.8	20825	0.03	0.46	0	0	39.8	3621	0.04	0.46	0	0	12.7
30120	Lymphocyte count	Blood count	Biomarkers	24454	1.91	1.19	1.8	0	105.6	20832	1.9	1.27	1.8	0	105.6	3622	1.96	0.59	1.9	0.24	6.7
30050	Mean corpuscular haemoglobin	Blood count	Biomarkers	24501	31.65	1.75	31.64	17.87	56.1	20875	31.73	1.7	31.7	18.97	56.1	3626	31.21	1.95	31.39	17.87	39.8
30220	Basophill percentage	Blood count	Biomarkers	24454	0.56	0.57	0.42	0	16.42	20832	0.54	0.51	0.41	0	16.4	3622	0.63	0.84	0.45	0	16.42
30130	Monocyte count	Blood count	Biomarkers	24454	0.51	0.24	0.5	0	15.6	20832	0.52	0.24	0.5	0	15.6	3622	0.44	0.23	0.4	0	7.5
30040	Mean corpuscular volume	Blood count	Biomarkers	24501	91.34	4.38	91.3	60.32	128.6	20875	91.47	4.27	91.4	62.26	128.6	3626	90.6	4.89	90.89	60.32	115.8
30210	Eosinophill percentage	Blood count	Biomarkers	24454	2.7	1.91	2.25	0	41.8	20832	2.76	1.93	2.3	0	41.8	3622	2.41	1.74	2	0	18.5
30100	Mean platelet (thrombocyte) volume	Blood count	Biomarkers	24500	9.3	01.08	9.2	6.2	15.31	20874	9.27	01.07	9.16	6.2	15.31	3626	9.46	1.12	9.33	6.7	15
30070	Red blood cell (erythrocyte) distribution width	Blood count	Biomarkers	24501	13.44	0.92	13.3	11.4	38.3	20875	13.42	0.87	13.3	11.4	38.3	3626	13.51	1.17	13.28	11.48	25.9
30300	High light scatter reticulocyte count	Blood count	Biomarkers	24144	0.02	0.01	0.02	0	0.39	20571	0.02	0.01	0.02	0	0.39	3573	0.02	0.01	0.02	0	0.1
30110	Platelet distribution width	Blood count	Biomarkers	24493	16.54	0.52	16.5	14.14	19.5	20868	16.57	0.52	16.5	14.14	19.5	3625	16.4	0.49	16.33	15.19	18.75
30200	Neutrophill percentage	Blood count	Biomarkers	24454	61.56	8.49	61.8	2.1	96.7	20832	61.45	8.52	61.7	2.43	96.7	3622	62.13	8.3	62.4	2.1	92.1
30060	Mean corpuscular haemoglobin concentration	Blood count	Biomarkers	24501	34.65	0.98	34.6	25.75	59.6	20875	34.69	0.99	34.63	25.75	59.6	3626	34.44	0.93	34.4	27.8	37.96
30080	Platelet count	Blood count	Biomarkers	24501	243.51	57.76	238.4	7.8	1059	20875	239.31	56.29	235	7.8	1059	3626	267.2	60.17	261.8	54	718
30030	Haematocrit percentage	Blood count	Biomarkers	24501	42.57	3.41	42.75	6.61	57.91	20875	43.26	03.02	43.3	6.61	57.91	3626	38.65	2.79	38.72	24.4	49.32
30270	Mean sphered cell volume	Blood count	Biomarkers	24144	82.6	5.24	82.4	46.1	121.8	20571	82.63	5.25	82.4	46.1	121.8	3573	82.47	5.21	82.43	50.06	116.4
30090	Platelet crit	Blood count	Biomarkers	24493	0.22	0.05	0.22	0	1.1	20868	0.22	0.05	0.22	0	1.1	3625	0.25	0.05	0.24	0.06	0.53
30260	Mean reticulocyte volume	Blood count	Biomarkers	24153	106.05	7.74	106.08	53.92	183.06	20579	106.27	7.71	106.23	54.5	183.06	3574	104.81	7.81	105.09	53.92	141.31
20022	Birth weight	Early life factors	Anthropomorphic	13863	3.39	0.66	3.4	0.45	6.83	10817	3.43	0.68	3.4	0.45	6.83	3046	3.26	0.55	3.26	0.91	6.35
30630	Apolipoprotein A	Blood biochemistry	Biomarkers	22150	1.45	0.24	1.42	0.48	2.5	18927	1.42	0.23	1.4	0.48	2.5	3223	1.57	0.26	1.55	0.78	2.49
30740	Glucose	Blood biochemistry	Biomarkers	22176	5.15	1.37	4.93	1.1	29.31	18935	5.2	1.43	4.96	1.1	29.31	3241	4.87	0.88	4.78	2.63	18.58
30620	Alanine aminotransferase	Blood biochemistry	Biomarkers	24060	26.24	15.34	22.77	3.51	416.49	20492	27.72	15.63	24.14	3.85	416.49	3568	17.89	10.17	15.38	3.51	167.03
30750	Glycated haemoglobin (HbA1c)	Blood biochemistry	Biomarkers	24081	35.97	7.82	34.9	15.3	515.2	20492	36.38	8.17	35.2	15.3	515.2	3589	33.66	4.82	33.3	18.1	85.3
30870	Triglycerides	Blood biochemistry	Biomarkers	24051	1.91	1.14	1.62	0.27	10.89	20485	02.01	1.17	1.72	0.27	10.89	3566	1.34	0.78	1.11	0.34	9.57
30760	HDL cholesterol	Blood biochemistry	Biomarkers	22190	1.31	0.33	1.26	0.33	3.52	18950	1.27	0.31	1.23	0.33	3.52	3240	1.53	0.36	1.5	0.55	3.19
30610	Alkaline phosphatase	Blood biochemistry	Biomarkers	24076	81.23	25.03	78.1	15	779.9	20510	82.5	25.07	79.1	15	779.9	3566	74.11	23.57	70.45	17.1	532
30770	IGF-1	Blood biochemistry	Biomarkers	23952	22.15	5.63	22.01	2.81	98.36	20404	21.89	5.54	21.77	2.81	98.36	3548	23.58	5.93	23.44	3.15	54.1
30600	Albumin	Blood biochemistry	Biomarkers	22201	45.47	2.61	45.45	30.03	57.9	18960	45.55	2.6	45.55	30.03	57.9	3241	45	2.63	44.98	32.3	55.81
30700	Creatinine	Blood biochemistry	Biomarkers	24063	78.99	18.33	77.8	32	880.6	20497	81.73	18.09	80.1	37.6	880.6	3566	63.61	10.36	62.8	32	251.4
30710	C-reactive protein	Blood biochemistry	Biomarkers	24020	2.53	4.42	1.31	0.08	75.16	20457	2.54	4.47	1.34	0.08	74.11	3563	2.45	4.13	1.15	0.08	75.16
30720	Cystatin C	Blood biochemistry	Biomarkers	24078	0.92	0.18	0.9	0.4	5.64	20510	0.94	0.18	0.92	0.41	5.64	3568	0.81	0.13	0.79	0.4	2.94
30890	Vitamin D	Blood biochemistry	Biomarkers	23398	49.61	21.3	47.8	10	240	19907	49.68	21.16	47.9	10	240	3491	49.2	22.11	46.6	10	166
30730	Gamma glutamyltransferase	Blood biochemistry	Biomarkers	24067	42.92	44.83	31.1	6.6	1142.2	20501	46.14	46.84	33.7	6.7	1142.2	3566	24.82	24.3	18.2	6.6	439.8
30850	Testosterone	Blood biochemistry	Biomarkers	23502	10.48	05.06	10.92	0.35	45.76	20308	11.97	3.69	11.6	0.35	45.76	3194	1.22	0.63	1.13	0.35	11.73
30830	SHBG	Blood biochemistry	Biomarkers	21990	43.51	22.25	38.96	1.4	234.72	18805	39.5	16.66	36.92	1.4	219.35	3185	66.65	33.5	60.46	2.72	234.72
30690	Cholesterol	Blood biochemistry	Biomarkers	24074	5.48	1.11	5.44	1.81	13.53	20512	5.49	1.13	5.45	1.81	10.81	3562	5.44	01.01	5.35	2.49	13.53
30670	Urea	Blood biochemistry	Biomarkers	24061	5.47	1.44	5.31	0.81	38.2	20494	5.61	1.45	5.44	0.81	38.2	3567	4.71	1.14	4.6	1.5	17.77
30680	Calcium	Blood biochemistry	Biomarkers	22194	2.37	0.09	2.37	1.78	3.42	18953	2.37	0.09	2.37	1.78	3.42	3241	2.36	0.09	2.36	02.01	2.83
30840	Total bilirubin	Blood biochemistry	Biomarkers	23975	9.96	4.81	8.85	1.8	99.96	20417	10.24	4.86	9.11	1.8	99.96	3558	8.34	4.15	7.38	2.82	50.68
30660	Direct bilirubin	Blood biochemistry	Biomarkers	22041	1.97	0.89	1.76	1	24.27	19143	02.01	0.9	1.79	1	24.27	2898	1.75	0.77	1.54	1	8.17
30650	Aspartate aminotransferase	Blood biochemistry	Biomarkers	23981	27.4	12.39	25.5	04.02	649.5	20423	28.32	12.87	26.25	7.7	649.5	3558	22.23	7.33	21	04.02	190.9
30780	LDL direct	Blood biochemistry	Biomarkers	24025	3.46	0.85	3.43	0.85	9.55	20467	3.48	0.86	3.46	0.85	7.55	3558	3.34	0.78	3.24	1.32	9.55
30810	Phosphate	Blood biochemistry	Biomarkers	22161	1.12	0.16	1.13	0.47	4.19	18920	1.12	0.16	1.12	0.47	4.19	3241	1.17	0.15	1.17	0.61	1.82
30860	Total protein	Blood biochemistry	Biomarkers	22165	72.56	04.01	72.37	53.09	115.28	18925	72.62	04.02	72.45	55.77	115.28	3240	72.24	3.96	72.03	53.09	91.57
30640	Apolipoprotein B	Blood biochemistry	Biomarkers	23945	01.02	0.24	1	0.4	1.98	20387	01.03	0.24	01.02	0.4	1.98	3558	0.96	0.22	0.94	0.41	1.96
30790	Lipoprotein A	Blood biochemistry	Biomarkers	19098	43.14	49.15	18.9	3.8	189	16213	43.22	49.29	18.9	3.8	189	2885	42.72	48.39	18.66	3.8	188.8
30880	Urate	Blood biochemistry	Biomarkers	24055	340.23	79.13	337.9	93.9	783.2	20492	355.73	71.82	350.6	102.7	783.2	3563	253.09	59.29	247.7	93.9	637.9
22191	Adjusted T/S ratio	Relative leucocyte telomere length	Telomeres	24084	0.82	0.13	0.81	0.27	2.52	20456	0.82	0.13	0.81	0.27	1.98	3628	0.86	0.13	0.85	0.35	2.52

## Sheet: Supplementary Data 2
Supplementary Data 2. PheWAS of T2D risk variants. P-values (in our study) are computed using BOLT-MM¹⁸. Add=Additive ; Pat.=Paternal ; Mat.=Maternal ; Diff.=Differential ; P=p-values; B=betas.
Kong et al.6								Our study
SNP	Add.P	Add.B	Pat.P	Pat.B	Mat.P	Mat.B	Diff.P	UKB phenotype code	Add.P	Add.B	Pat.P	Pat.B	Mat.P	Mat.B	Diff.P	Locus
rs2237892	0.043	1.15 (OR)	0.24	1.03 (OR)	0.0084	1.30 (OR)	0.054	Cystatin C: 30720	0.27	0.013	0.0049	0.062	0.23	-0.027	0.0043	KCNQ1
								C-reactive protein: 30710	0.72	-0.007	0.081	0.060	0.049	-0.067	0.0081
rs231362	0.013	1.10 (OR)	0.73	0.98 (OR)	6.2e-05	1.23 (OR)	0.0032	Glucose: 30740	0.067	0.017	0.42	-0.011	0.00041	0.051	0.0011	KCNQ1
								Cystatin C: 30720	0.61	-0.003	0.16	0.016	0.033	-0.024	0.0082
rs2334499	0.034	1.08 (OR)	4.7e-10	1.35 (OR)	0.002	0.86 (OR)	4.1e-11	Glycated haemoglobin (HbA1c): 30750	0.13	0.011	0.00043	0.043	0.17	-0.018	0.00026	HCCA2
								Mean corpuscular haemoglobin: 30050	0.41	-0.009	0.0065	-0.034	0.13	0.014	0.0015
								Leg fat mass (left): 23116	0.97	0.0001	0.058	-0.020	0.066	0.021	0.0051
								Mean corpuscular volume: 30040	0.68	0.0004	0.13	-0.019	0.029	0.022	0.0056
								Cystatin C: 30720	0.33	-0.008	0.0096	-0.030	0.29	0.011	0.0061
								Whole body fat mass: 23100	0.74	0.0039	0.11	-0.019	0.041	0.027	0.0063
								Trunk fat mass: 23128	0.58	0.005	0.15	-0.017	0.027	0.029	0.0064
								Arm fat-free mass (right): 23121	0.5	-0.0038	0.022	-0.018	0.19	0.009	0.0072
								Arm predicted mass (right): 23122	0.52	-0.0036	0.025	-0.017	0.2	0.009	0.008
								Arm fat mass (left): 23124	0.73	0.0038	0.13	-0.017	0.051	0.025	0.0097
								Leg fat percentage (left): 23115	0.73	0.0020	0.15	-0.011	0.044	0.016	0.0097
rs4731702	0.039	1.08 (OR)	0.79	0.99 (OR)	0.001	1.17 (OR)	0.022	Lymphocyte percentage: 30180	0.66	-0.0046	0.003	0.038	0.00032	-0.048	1.4e-06	KLF14
								Neutrophill percentage: 30200	0.89	0.0017	0.0081	-0.036	0.0044	0.040	5.4e-05
								HDL cholesterol: 30760	0.0014	0.030	0.71	0.002	3.8e-07	0.063	6.4e-05
								Apolipoprotein A: 30630	0.00084	0.030	0.97	0.003	1.1e-06	0.062	0.00039
								Lymphocyte count: 30120	0.02	-0.021	0.69	0.002	0.00013	-0.048	0.0019
								Neutrophill count: 30140	0.087	-0.014	0.0012	-0.045	0.48	0.013	0.0037
								Triglycerides: 30870	0.00016	-0.036	0.38	-0.015	3.5e-06	-0.063	0.0058

## Sheet: Supplementary Data 3
Supplementary Data 3. Replication of PofO associations with birth weight reported by Juliusdottir et al41 . P-values (in our study) are computed using BOLT-MM¹⁸. Add=Additive ; Pat.=Paternal ; Mat.=Maternal ; Diff.=Differential ; P=p-values; B=betas.
Juliusdottir et al.41						Our study
SNP	Pat.P	Pat.B	Mat.P	Mat.B	Pofo effect	UKB phenotype code	Add.P	Add.B	Pat.P	Pat.B	Mat.P	Mat.B	Diff.P	Locus
rs74942620	0.21	0.011	0.00022	0.039	maternal	birth weight: 20022	0.38	-0.0117149	0.031	-0.042144	0.42	0.0156796	0.042	LINC00968
rs55958435	0.24	0.011	0.0001	0.042	maternal		0.82	-0.00326077	0.22	0.0259135	0.25	-0.0241563	0.05	NR2F2-AS1
rs55836809	0.22	0.012	0.0004	0.04	maternal		0.016	-0.0362788	0.0063	-0.0601849	0.43	-0.0173566	0.11	PDX1
rs9855896	4.9e-05	0.039	0.13	-0.017	paternal		0.35	0.0136654	0.85	-0.00401935	0.036	0.0451244	0.14	LSM3
rs5750561	0.24	0.01	0.00057	0.033	maternal		0.41	0.0108168	0.86	-0.0032911	0.19	0.0251326	0.28	MAFF
rs10173538	0.35	0.008	0.00099	0.031	maternal		0.1	-0.020357	0.59	-0.00965969	0.044	-0.0362929	0.33	MARCH7
rs11042596	0.0022	0.027	0.76	0.003	paternal		0.0039	0.0373609	0.012	0.0484537	0.064	0.0357052	0.45	IGF2
rs10414727	3.9e-09	0.051	0.049	0.02	paternal		0.29	0.0140537	0.1	0.0320293	0.71	0.00732358	0.46	MIR518B
rs2529415	0.67	-0.004	0.00015	0.039	maternal		0.31	0.0127874	0.94	0.00145535	0.27	0.0200741	0.49	GRB10
rs6575803	8.3e-17	0.094	0.52	0.009	paternal		0.77	-0.00605955	0.97	0.00127119	0.86	-0.00533263	0.53	MIR2392
rs231848	0.7	-0.003	8.1e-08	0.051	maternal		0.86	-0.00217598	0.52	-0.0116093	0.7	0.00702876	0.56	KCNQ1
rs2901307	0.85	0.001	2.2e-06	0.044	maternal		0.19	0.0159773	0.21	0.0224812	0.57	0.0101656	0.57	PLEKHA1
rs75104038	0.087	0.035	2.3e-06	0.111	maternal		0.35	0.0241347	0.68	0.0154975	0.26	0.0440801	0.58	HMGA1
rs2928148	0.8	0.002	1.3e-06	0.045	maternal		0.14	-0.0184565	0.15	-0.0258601	0.46	-0.0131311	0.61	INO80
rs35953885	0.0013	0.031	0.75	0.004	paternal		0.47	0.0101899	0.77	0.00599568	0.4	0.0172761	0.64	THADA
rs220193	0.68	0.004	0.00038	0.041	maternal		0.57	0.00891337	0.44	0.0178594	0.86	0.00413454	0.7	UMODL1
rs76094073	0.52	-0.007	1.6e-05	0.06	maternal		0.01	0.0478494	0.017	0.0666965	0.07	0.0485706	0.73	ARMC2
rs7744700	1.9e-06	0.04	0.45	0.007	paternal		0.0057	-0.0374101	0.098	-0.0326242	0.016	-0.0473586	0.77	GCLC
rs76895963	1.5e-07	0.172	0.28	0.041	paternal		0.14	0.0671684	0.21	0.0889155	0.4	0.06213	0.78	CCND2
rs2296528	3.8e-06	0.037	0.21	-0.012	paternal		0.13	-0.019966	0.21	-0.0237574	0.36	-0.0174866	0.82	NPEPL1
rs1203876	6.1e-07	0.107	0.91	0.003	paternal		0.18	0.0405954	0.41	0.0365366	0.35	0.0413685	0.94	LINC00261
rs234864	0.29	0.008	0.00074	0.032	maternal		0.39	-0.0106155	0.8	-0.00457875	0.38	-0.015859	0.95	KCNQ1
