# Supplementary material for: Parent-of-Origin inference for biobanks
Source: Nat Commun. 2022 Nov 5;13:6668. doi: 10.1038/s41467-022-34383-6 (PMC9637181; doi:10.1038/s41467-022-34383-6)
Supplement: Supplementary file 6 — Source Data [file 41467_2022_34383_MOESM6_ESM.zip]

Archive with 10 entries (9 files):
- Source_Data/
- Source_Data/source_data_F5B.txt
- Source_Data/source_data_F5A.txt
- Source_Data/source_data_F5D.txt
- Source_Data/source_data_F5C.txt
- Source_Data/source_data_F2A.txt
- Source_Data/source_data_F2B.txt
- Source_Data/source_data_F2C.txt
- Source_Data/source_data_F2DE.txt
- Source_Data/source_data_F2F.txt
