# Supplementary material for: Parent-of-Origin inference for biobanks
Source: Nat Commun. 2022 Nov 5;13:6668. doi: 10.1038/s41467-022-34383-6 (PMC9637181; doi:10.1038/s41467-022-34383-6)
Supplement: Supplementary file 6 — Source Data [file 41467_2022_34383_MOESM6_ESM.zip › Source_Data/source_data_F5B.txt]

N	median_p	median_log10_p	std_p	std_log10_p	mode
5000	0.003496665	2.46286696891731	0.0082698903214758	1.0235197158658	comparison
5000	0.608382	0.215830699892564	0.229763216921368	0.15986172046737	paternal
5000	8.364925e-05	4.07753921298583	0.000795242606822654	2.26517969307913	maternal
5000	0.008513645	2.08220819572169	0.0505786481808499	1.41249681267619	additive
10000	4.8990805e-06	5.61488859153658	8.98727554963728e-05	1.24973266780747	comparison
10000	0.6530085	0.194399205127978	0.277375667609451	0.227873004176115	paternal
10000	1.117486e-09	9.03694169324964	1.96837554131321e-08	1.84171365052784	maternal
10000	0.00015976675	3.89100343117469	0.000537615308251519	1.03358214368622	additive
15000	3.001985e-07	6.57804504839841	6.42642988668092e-06	1.8083046410272	comparison
15000	0.759124	0.119807736788685	0.235938629994727	0.1863780985977	paternal
15000	1.7806135e-13	12.863691725991	6.38313773404831e-11	2.15943927842067	maternal
15000	2.833235e-06	5.54773992626967	2.4555628311261e-05	0.958303078138152	additive
20000	6.320225e-10	9.20118113000218	8.53505184199611e-10	0.396755674122921	comparison
20000	0.862216	0.0644424056120321	0.125214624826558	0.0679003121291199	paternal
20000	1.278485e-17	16.8933060137833	3.89916554411191e-17	0.477382668428666	maternal
20000	9.12356e-08	7.039836	2.92231790533389e-08	0.322386455758064	additive
26393	3.7e-08	7.43179827593301	0	0	additive
26393	0.46	0.337242168318426	0	0	paternal
26393	2.1e-19	18.6777807052661	0	0	maternal
26393	4.3e-13	12.3665315444204	0	0	comparison
