# Supplementary material for: Parent-of-Origin inference for biobanks
Source: Nat Commun. 2022 Nov 5;13:6668. doi: 10.1038/s41467-022-34383-6 (PMC9637181; doi:10.1038/s41467-022-34383-6)
Supplement: Supplementary file 6 — Source Data [file 41467_2022_34383_MOESM6_ESM.zip › Source_Data/source_data_F5A.txt]

N	median_p	median_log10_p	std_p	std_log10_p	mode
5000	0.009474515	2.03927810968218	0.0593285581035584	0.873291818586384	comparison
5000	0.5923615	0.228031557910854	0.219774767725607	0.224125192279997	paternal
5000	0.000628609	3.21373577740827	0.00811526746393224	1.34303371903965	maternal
5000	0.0149848	1.8306204700693	0.0234156793419658	1.17423848232046	additive
10000	0.0003154775	3.51200990339099	0.0420565936827895	1.68028174259606	comparison
10000	0.664436	0.178537400372731	0.324479422978493	0.31736713848664	paternal
10000	2.455075e-07	6.60993535217052	0.000101708486768025	1.52906333258002	maternal
10000	0.0001410805	3.91308501968667	0.000214850561300769	0.681675416658004	additive
15000	2.77341e-06	5.56259248515974	0.000176349727693298	1.12158143952557	comparison
15000	0.7353125	0.134039892453029	0.270770932566851	0.251253120584624	paternal
15000	2.9543e-10	9.57640888636708	2.68157045393148e-08	1.11902549863702	maternal
15000	2.418545e-06	5.63246186447913	1.96406029073427e-05	0.785879480423461	additive
20000	1.69682e-07	6.77039400441359	1.02718839736446e-07	0.29078905687422	comparison
20000	0.7383105	0.131769426817507	0.112074529987663	0.0626130617578446	paternal
20000	4.07314e-13	12.3957468957339	8.77653172297415e-13	0.590420279123604	maternal
20000	6.971065e-08	7.1571409161806	6.27823126141688e-08	0.445856994673371	additive
26393	1.6e-10	9.79588001734407	0	0	additive
26393	0.66	0.180456064458131	0	0	paternal
26393	6.6e-17	16.1804560644581	0	0	maternal
26393	2.9e-09	8.53760200210104	0	0	comparison
