# Supplementary material for: Parent-of-Origin inference for biobanks
Source: Nat Commun. 2022 Nov 5;13:6668. doi: 10.1038/s41467-022-34383-6 (PMC9637181; doi:10.1038/s41467-022-34383-6)
Supplement: Supplementary file 6 — Source Data [file 41467_2022_34383_MOESM6_ESM.zip › Source_Data/source_data_F5D.txt]

N	median_p	median_log10_p	std_p	std_log10_p	mode
100	1.792855e-11	10.7474677293969	1.61111240743531e-11	0.441092208131433	comparison
100	0.6586545	0.181369981873332	0.070462567548782	0.0511115657280489	paternal
100	3.96825e-19	18.4033079726841	2.7725911019619e-19	0.403619578327735	maternal
100	1.69816e-08	7.77002139310062	0	0	additive
200	1.288115e-11	10.8902260076026	1.45299588475805e-11	0.442843552179133	comparison
200	0.641585	0.192757801370538	0.0671205011043571	0.0473763162089701	paternal
200	3.204725e-19	18.4950836150932	2.94939938758935e-19	0.378763775951491	maternal
200	1.69816e-08	7.77002139310062	0	0	additive
400	3.503695e-11	10.4665584355058	1.55988424062002e-10	0.744502566095381	comparison
400	0.7071965	0.150484305324064	0.108058911103003	0.0667907121687561	paternal
400	7.26782e-19	18.1402689105929	1.83307878804677e-18	0.572087227233402	maternal
400	1.69816e-08	7.77002139310062	0	0	additive
1000	3.38383e-10	9.47060216089968	1.7440937445228e-09	0.537898078460525	comparison
1000	0.880176	0.0554390494791561	0.0697047723645949	0.035830457889487	paternal
1000	5.892325e-18	17.2300108370699	5.32415824129249e-17	0.568333143555667	maternal
1000	1.69816e-08	7.77002139310062	0	0	additive
2000	3.456785e-09	8.48905216070102	3.16450803875461e-08	0.931840127436298	comparison
2000	0.880698	0.0551828183970512	0.11293540899529	0.063304573062098	paternal
2000	5.41812e-17	16.2717996137024	5.04724395166798e-16	0.821398325660884	maternal
2000	1.69816e-08	7.77002139310062	0	0	additive
4000	2.379855e-05	4.69408229430834	0.00759291164511532	1.60989595282336	comparison
4000	0.169436	0.772773823780292	0.179862710968235	0.461429001120797	paternal
4000	1.173211e-12	11.9581147209777	5.38614906373152e-10	1.69555834486884	maternal
4000	1.69816e-08	7.77002139310062	0	0	additive
6000	0.001636	2.81353160046072	0.0382352306774115	1.34454614631144	comparison
6000	0.0466768	1.35076655609637	0.0788282656538345	0.592717143923518	paternal
6000	1.198245e-10	10.0608388684174	1.20912374757226e-08	1.59528222995769	maternal
6000	1.69816e-08	7.77002139310062	0	0	additive
8000	0.07050735	1.38199978362903	0.263453254677813	1.34694626774391	comparison
8000	0.01187893	2.14541614158271	0.031925376546535	0.985243907826286	paternal
8000	2.4927551e-08	8.26466230121163	6.62420351005858e-07	1.91905219735857	maternal
8000	1.69816e-08	7.77002139310062	0	0	additive
10000	0.212245	0.71965342500248	0.362399613737319	0.640012808678585	comparison
10000	0.001273363	3.07399540289606	0.00553930095382028	1.25917094164442	paternal
10000	5.2748275e-07	6.63014167182839	3.34077657175786e-05	1.74722782141181	maternal
10000	1.69816e-08	7.77002139310062	0	0	additive
12000	0.6647555	0.180798803005684	0.369902939536032	0.709932678600427	comparison
12000	5.220475e-05	4.28433415628418	0.00343958545983307	1.15322205098396	paternal
12000	8.91618e-06	5.05213087826829	5.79270175797056e-05	1.52808910003954	maternal
12000	1.69816e-08	7.77002139310062	0	0	additive
