# Supplementary material for: Parent-of-Origin inference for biobanks
Source: Nat Commun. 2022 Nov 5;13:6668. doi: 10.1038/s41467-022-34383-6 (PMC9637181; doi:10.1038/s41467-022-34383-6)
Supplement: Supplementary file 6 — Source Data [file 41467_2022_34383_MOESM6_ESM.zip › Source_Data/source_data_F5C.txt]

N	median_p	median_log10_p	std_p	std_log10_p	mode
100	5.449785e-09	8.2686456073855	4.10144726101788e-09	0.317866633566741	comparison
100	0.8430715	0.0741472583461994	0.0694117688123243	0.035586527883512	paternal
100	1.808165e-15	14.743897823428	1.52325409320996e-15	0.312459865504709	maternal
100	1.46379e-09	8.83452122408565	0	0	additive
200	5.665405e-09	8.25687015961029	4.83481825725553e-08	0.568145696842155	comparison
200	0.8295245	0.0814461874778511	0.113361843153486	0.0681848812388996	paternal
200	2.21761e-15	14.6727187358764	1.40121618055852e-14	0.523601361424042	maternal
200	1.46379e-09	8.83452122408565	0	0	additive
400	1.501705e-08	7.82341767105005	3.12495907476693e-08	0.446624055126841	comparison
400	0.754016	0.122655052640407	0.100608512733488	0.0617296612350339	paternal
400	4.39843e-15	14.3568936986476	1.06870676705531e-14	0.456316668330367	maternal
400	1.46379e-09	8.83452122408565	0	0	additive
1000	2.503165e-07	6.60611306441207	1.46518678125146e-06	1.11405144657244	comparison
1000	0.533987	0.272505052132058	0.19375981739784	0.167987619941491	paternal
1000	5.222705e-14	13.2838077673532	5.96183543715292e-13	1.02788812556907	maternal
1000	1.46379e-09	8.83452122408565	0	0	additive
2000	2.733377e-06	5.68045916858318	1.12957798306131e-05	1.05170408027129	comparison
2000	0.4336745	0.376060782304643	0.204277544696316	0.223176710544937	paternal
2000	3.826163e-13	12.7101397616369	4.05864531946371e-12	1.17549241994364	maternal
2000	1.46379e-09	8.83452122408565	0	0	additive
4000	0.0004110925	3.40466499250357	0.0168816852104189	1.07152315869977	comparison
4000	0.08658285	1.06270370403459	0.0445857696449367	0.418683461937958	paternal
4000	1.377825e-10	9.8617121354394	2.39339978881036e-08	1.0755354858245	maternal
4000	1.46379e-09	8.83452122408565	0	0	additive
6000	0.000487307	3.32007016146753	0.00499906754336591	0.957460058734502	comparison
6000	0.07391505	1.1315907318733	0.0828890443830848	0.400333532628079	paternal
6000	2.175015e-10	9.66802620905497	6.87521126348636e-09	1.15633440732798	maternal
6000	1.46379e-09	8.83452122408565	0	0	additive
8000	0.2099937	0.750311353370796	0.228436972108676	0.740368621218435	comparison
8000	0.002009833	2.91533244789544	0.0207923894276747	0.950331934641156	paternal
8000	2.3484205e-06	6.03005218735484	1.22878938939765e-05	1.56350212608424	maternal
8000	1.46379e-09	8.83452122408565	0	0	additive
10000	0.3190815	0.496237369801276	0.273880651382175	0.415895321536446	comparison
10000	0.0004263305	3.47470846917193	0.00269664190824934	1.3656473066218	paternal
10000	7.79436e-06	5.26217876940451	0.00097612384328401	1.49311082253152	maternal
10000	1.46379e-09	8.83452122408565	0	0	additive
12000	0.525723	0.280190285722044	0.275432153337574	0.397589906128945	comparison
12000	2.081046e-05	4.76161513178125	0.000238646964776324	1.24015059491213	paternal
12000	0.00014732725	3.89642377684052	0.00233288509001476	1.04335121772711	maternal
12000	1.46379e-09	8.83452122408565	0	0	additive
