# Supplementary material for: Parent-of-Origin inference for biobanks
Source: Nat Commun. 2022 Nov 5;13:6668. doi: 10.1038/s41467-022-34383-6 (PMC9637181; doi:10.1038/s41467-022-34383-6)
Supplement: Supplementary file 6 — Source Data [file 41467_2022_34383_MOESM6_ESM.zip › Source_Data/source_data_F2A.txt]

S shape threshold tot_call tot_het call_rate cm errors correct error_rate
1 1 0.5 167168285 167168285 100 2 2424764 56552407 4.1113603092288
2 1 0.5 167168285 167168285 100 3 2473235 55994983 4.23005024712742
3 1 0.5 167168285 167168285 100 5 2450642 54973202 4.26763836987297
4 1 0.5 167168285 167168285 100 8 2539375 52325318 4.62843198630493
5 1 0.5 167168285 167168285 100 10 2612435 49602423 5.00324064847596
6 2 0.55 141971025 167168285 84.9270093307472 2 1241754 55026108 2.20686188503128
7 2 0.55 140363776 167168285 83.9655536335735 3 1177366 54476517 2.11551456346721
8 2 0.55 137199928 167168285 82.0729410485966 5 1202598 53375136 2.20345901498952
9 2 0.55 129297462 167168285 77.3456891060407 8 1184898 50542651 2.29065173762631
10 2 0.55 121896211 167168285 72.9182637723417 10 1191419 47841822 2.42981898749055
11 3 0.6 137440966 167168285 82.2171298820228 2 807365 53852992 1.47705767819994
12 3 0.6 135914990 167168285 81.3042916603469 3 692195 53361002 1.28058105425291
13 3 0.6 132669897 167168285 79.3630783494608 5 746486 52191633 1.41011054812884
14 3 0.6 124453943 167168285 74.4482980129873 8 716312 49237197 1.43395732219733
15 3 0.6 117023575 167168285 70.0034549017477 10 696974 46551422 1.47512732495723
16 4 0.65 132672526 167168285 79.3646510161901 2 531100 52409683 1.00319634486706
17 4 0.65 131175802 167168285 78.469311329 3 444100 51886136 0.848648953159699
18 4 0.65 127572892 167168285 76.3140520344514 5 461854 50625908 0.904040384466245
19 4 0.65 119175120 167168285 71.2905082444316 8 420864 47552635 0.877284352346282
20 4 0.65 111683400 167168285 66.8089643917804 10 405656 44775806 0.897837259006802
21 5 0.7 126000165 167168285 75.3732473836171 2 348291 50184259 0.689240895224959
22 5 0.7 124534591 167168285 74.4965416137397 3 257815 49670771 0.516367517397749
23 5 0.7 120470196 167168285 72.0652221801522 5 241853 48278851 0.498453196392204
24 5 0.7 111656988 167168285 66.7931647441379 8 216058 44960971 0.478247473954075
25 5 0.7 104124627 167168285 62.2873094618396 10 212736 42125317 0.50246996478558
26 6 0.75 105766932 167168285 63.2697356439351 2 154417 42821508 0.359310474410964
27 6 0.75 103385008 167168285 61.8448696772836 3 103402 41930320 0.245997725350137
28 6 0.75 97641559 167168285 58.4091408247683 5 92338 39803123 0.231449888497341
29 6 0.75 86545073 167168285 51.7712274191244 8 76145 35494627 0.2140662001938
30 6 0.75 77850486 167168285 46.5701290169963 10 69115 32046375 0.215207677043072
31 7 0.8 92496325 167168285 55.3312639416023 2 80459 37812145 0.212334311993971
32 7 0.8 89891768 167168285 53.7732190050284 3 64283 36829671 0.174237220548386
33 7 0.8 83199317 167168285 49.7697975426379 5 52598 34324332 0.153003773169972
34 7 0.8 70860591 167168285 42.3887766749536 8 37876 29444813 0.128468607459788
35 7 0.8 61515713 167168285 36.7986744614865 10 31816 25673624 0.123771466273287
36 8 0.85 89979976 167168285 53.8259849947016 2 70899 36837128 0.192096423902584
37 8 0.85 87426210 167168285 52.2983232136407 3 57953 35892490 0.161202464181039
38 8 0.85 80874354 167168285 48.3790056229864 5 46363 33414612 0.138558425150492
39 8 0.85 69001842 167168285 41.2768737802149 8 34955 28699673 0.121647651050155
40 8 0.85 59862281 167168285 35.809592112523 10 29835 25014158 0.11913036391601
41 9 0.9 86880299 167168285 51.9717594757881 2 64725 35618842 0.181386014464305
42 9 0.9 84417350 167168285 50.4984243871378 3 53969 34714073 0.15522588243537
43 9 0.9 78038389 167168285 46.6825325150641 5 44631 32287909 0.138037407515772
44 9 0.9 66521183 167168285 39.7929445767778 8 33760 27697561 0.121739602668045
45 9 0.9 57771279 167168285 34.5587555677801 10 28754 24151200 0.118916686111148
46 10 0.95 82115440 167168285 49.1214227626969 2 61103 33703978 0.180965062693023
47 10 0.95 79919484 167168285 47.8078027779013 3 51486 32882899 0.156329016011685
48 10 0.95 73868056 167168285 44.1878410130247 5 42917 30600831 0.140051406244432
49 10 0.95 62851467 167168285 37.597721960239 8 32725 26166845 0.124906630146983
50 10 0.95 54466818 167168285 32.5820283434744 10 26555 22784062 0.116415088640522
51 11 1 69042725 167168285 41.3013299741635 2 58089 28445273 0.203797011734967
52 11 1 67065567 167168285 40.1185948638523 3 48620 27672646 0.175388815215005
53 11 1 61817869 167168285 36.9794240576195 5 39759 25633508 0.154865370270172
54 11 1 52081226 167168285 31.1549681807168 8 30644 21646823 0.141363379771262
55 11 1 45266694 167168285 27.0785179138495 10 24748 18919699 0.130634586483311
