# Supplementary material for: Parent-of-Origin inference for biobanks
Source: Nat Commun. 2022 Nov 5;13:6668. doi: 10.1038/s41467-022-34383-6 (PMC9637181; doi:10.1038/s41467-022-34383-6)
Supplement: Supplementary file 6 — Source Data [file 41467_2022_34383_MOESM6_ESM.zip › Source_Data/source_data_F2B.txt]

pattern call_rate error_rate
0/1 70.9246492530081 0.602526726690275
1/1 84.9341497430777 0.387982813434128
1/2 90.5794155337293 0.199763301008134
0/2 84.5965921687159 0.339833267914318
>2 89.3016374340023 0.244951015424092
