# Supplementary material for: Parent-of-Origin inference for biobanks
Source: Nat Commun. 2022 Nov 5;13:6668. doi: 10.1038/s41467-022-34383-6 (PMC9637181; doi:10.1038/s41467-022-34383-6)
Supplement: Supplementary file 6 — Source Data [file 41467_2022_34383_MOESM6_ESM.zip › Source_Data/source_data_F2C.txt]

pattern samples group label
0/2 10.09 benchmark 10.09%
0/2 12.73 X 12.73%
0/1 75.95 benchmark 75.95%
0/1 69.05 X 69.05%
1/2 2.15 benchmark 2.15%
1/2 3.22 X 3.22%
1/1 9.23 benchmark 9.23%
1/1 10.42 X 10.42%
>2 2.58 benchmark 2.58%
>2 4.59 X 4.59%
