# Supplementary material for: Parent-of-Origin inference for biobanks
Source: Nat Commun. 2022 Nov 5;13:6668. doi: 10.1038/s41467-022-34383-6 (PMC9637181; doi:10.1038/s41467-022-34383-6)
Supplement: Supplementary file 6 — Source Data [file 41467_2022_34383_MOESM6_ESM.zip › Source_Data/source_data_F2DE.txt]

chr	pos	norm_pos	call_rate	error_rate
1	752721	0	55.5035128805621	6.06060606060606
1	756604	1.56284634398622e-05	59.0163934426229	2.10526315789474
1	768448	6.32986980475694e-05	60.3053435114504	1.81818181818182
1	779322	0.000107064835427189	58.3798882681564	2.1505376344086
1	808631	0.000225028944352998	61.0337972166998	1.75438596491228
1	809876	0.000230039873269462	59.9206349206349	1.72413793103448
1	835499	0.000333168412728537	59.6928982725528	0
1	838555	0.000345468331418266	62.0229007633588	0.78125
1	840753	0.000354314935240264	62.5550660792952	0.632911392405063
1	846864	0.000378910747777219	64.2533936651584	0.854700854700855
1	849998	0.000391524604182197	64.0371229698376	0
1	850780	0.000394672031019687	63.6904761904762	0.609756097560976
1	858051	0.000423936660860335	63.9175257731959	0.793650793650794
1	866938	0.000459705436186128	64.3145161290323	0.78125
1	873558	0.000486349893557204	61.839863713799	0.75187969924812
1	880238	0.000513235841478471	62.4161073825503	0
1	881627	0.000518826347715393	63.7747336377473	0.636942675159236
1	881918	0.000519997576883819	57.1428571428571	0
1	888639	0.000547048543347717	62.6666666666667	0
1	888659	0.00054712904019778	62.4161073825503	0
1	889159	0.000549141461449372	61.5384615384615	0
1	889238	0.000549459424007124	62.8378378378378	0
1	891059	0.000556788662205421	63.7614678899083	0.636942675159236
1	894573	0.000570931958761609	66.1157024793389	0
1	897738	0.000583670585284185	62.3595505617977	0
1	903426	0.000606563889442294	64.1732283464567	0
1	909238	0.000629956274070797	64.5494830132939	0.632911392405063
1	913889	0.000648675816553104	64.9096385542169	0.666666666666667
1	918270	0.000666308651559552	65	1.03092783505155
1	918573	0.000667528178838016	63.9939485627837	0.645161290322581
1	919127	0.00066975794158478	64.4444444444444	1.5625
1	920640	0.000675847528292097	66.580310880829	1.98019801980198
1	921071	0.000677582235410969	60.9865470852018	3.07692307692308
1	930377	0.000715037419745596	63.4496919917865	1.66666666666667
1	940203	0.000754585522181879	59.7560975609756	2.38095238095238
1	949608	0.000792439165924321	63.677811550152	1.48148148148148
1	958905	0.00082985812667642	63.969465648855	0.793650793650794
1	959509	0.000832289131548343	62.5	0
1	962720	0.000845212900826066	66.6666666666667	1.28205128205128
1	967658	0.000865087573106786	62.780269058296	0.819672131147541
1	973458	0.000888431659625252	61.340206185567	2.04081632653061
1	986443	0.000940694239529091	59.2592592592593	1.69491525423729
1	987200	0.000943741045304002	58.9861751152074	1.69491525423729
1	998501	0.00098922579043248	63.3879781420765	1.26582278481013
1	1002434	0.0010050554959975	64.153627311522	1.27388535031847
1	1003629	0.00100986518278881	62.7272727272727	1.48148148148148
1	1005806	0.00101862726491824	63.6619718309859	1.2987012987013
1	1006223	0.00102030562424206	63.8518518518518	0.699300699300699
1	1018704	0.0010705396835243	64.0579710144928	0.684931506849315
1	1022154	0.00108442539016028	60	0
1	1023145	0.00108841400908094	64.7590361445783	1.42857142857143
1	1030565	0.00111827834045456	63.7837837837838	0
1	1031540	0.00112220256189517	65.1624548736462	0.72992700729927
1	1036959	0.00114401318341992	63.7735849056604	0
1	1042927	0.00116803344347892	63.125	0
1	1062638	0.00124736711405917	62.74217585693	0.763358778625954
1	1064802	0.00125607687323606	61.5160349854227	0
1	1065296	0.00125806514543263	63.7417218543046	2.25563909774436
1	1069535	0.00127512645280363	71.0407239819005	0
1	1069653	0.001275601384219	65.0099403578529	1.61290322580645
1	1071192	0.0012817956168314	56.1855670103093	2.04081632653061
1	1078583	0.00131154322777243	68.4210526315789	0
1	1094979	0.00137753454545463	64.3292682926829	1.74418604651163
1	1099342	0.00139509493329602	55.688622754491	5.26315789473684
1	1100217	0.00139861667048631	56.0283687943262	0
1	1105721	0.00142076940362383	60.6060606060606	0
1	1109782	0.00143711428902926	62.6146788990826	0.826446280991736
1	1109903	0.00143760129497215	64.5933014354067	3.27868852459016
1	1110019	0.00143806817670252	62.7306273062731	1.23456790123457
1	1110225	0.00143889729425817	65.0943396226415	1.5625
1	1112982	0.00144999378503945	65.3614457831325	0.961538461538462
1	1116231	0.00146307049833229	64.4230769230769	0
1	1116553	0.00146436649761832	59.2982456140351	0
1	1122196	0.00148707868386378	59.7069597069597	0
1	1129920	0.00151816656735837	62.8787878787879	1.31578947368421
1	1132938	0.00153031354203298	60.6870229007634	0
1	1133930	0.00153430618579614	65.2694610778443	0
1	1152631	0.00160957476544818	64.3724696356275	1.26582278481013
1	1159024	0.00163530558357103	65.0602409638554	0
1	1165539	0.00166152743247927	63.9821029082774	0
1	1171417	0.00168518545671299	64.7819063004846	0.617283950617284
1	1171683	0.00168625606481883	63.6054421768708	0
1	1172907	0.00169118247204273	63.9097744360902	3.44827586206897
1	1175305	0.00170083404436536	66.3934426229508	0
1	1178482	0.00171362096899798	64.2105263157895	1.0989010989011
1	1178925	0.00171540397422689	65	1.0989010989011
1	1181372	0.00172525276383218	60.2006688963211	1.16279069767442
1	1182905	0.00173142284738956	65.2941176470588	1.72413793103448
1	1186665	0.00174655625520153	63.2716049382716	0.980392156862745
1	1211292	0.00184567605152743	62.4309392265193	0
1	1217011	0.00186869412580314	66.2222222222222	0
1	1218655	0.00187531096687838	61.0294117647059	0
1	1233941	0.00193683470938204	66.9950738916256	0
1	1249187	0.00199819745818558	64.3956043956044	0.78125
1	1297422	0.00219233573632664	66.8539325842697	0
1	1301388	0.00220829826169427	63.7820512820513	1.06382978723404
1	1311716	0.00224986683506715	65.7458563535912	0
1	1337334	0.00235297525031371	63.758389261745	1.14942528735632
1	1342612	0.00237421836904551	64.4549763033175	2.72727272727273
1	1344067	0.00238007451488764	67.4757281553398	0
1	1360515	0.00244627512438001	63.6363636363636	0
1	1365570	0.0024666207032336	63.6363636363636	1.68067226890756
1	1388289	0.00255806110006343	63.5714285714286	0.884955752212389
1	1425411	0.00270747130346662	61.5894039735099	0
1	1425700	0.00270863448295004	67.3913043478261	0
1	1451380	0.00281199243843179	63.7426900584795	1.25
1	1477244	0.00291609096493414	65.6987295825771	2.30769230769231
1	1486903	0.00295496691867239	64.040404040404	0.763358778625954
1	1490161	0.00296807985554776	65.874363327674	2.25563909774436
1	1509156	0.00304453173889573	66.1567877629063	0.735294117647059
1	1521595	0.00309459675479283	63.3333333333333	0
1	1537176	0.00315730782583494	61.5114235500879	0.662251655629139
1	1537437	0.00315835830972827	61.3305613305613	0
1	1546304	0.003194046588204	64.8286140089419	1.19047619047619
1	1549720	0.00320779545019487	67.5595238095238	0.99009900990099
1	1550702	0.003211747845533	62.0034542314335	0.645161290322581
1	1551927	0.0032166782775994	61.9791666666667	0.649350649350649
1	1585642	0.00335237584259424	63.2768361581921	0.819672131147541
1	1597020	0.00339817050059546	65.3631284916201	0.735294117647059
1	1603163	0.00342289510809252	62.4242424242424	0
1	1603236	0.00342318892159525	64.767616191904	1.36054421768707
1	1612540	0.00346063605624487	65.1982378854625	1.44927536231884
1	1612603	0.00346088962132257	64.2960812772134	1.21212121212121
1	1619541	0.00348881397860966	62.6190476190476	1.94174757281553
1	1619767	0.00348972359301538	61.7647058823529	0.847457627118644
1	1620885	0.00349422336693394	64.7058823529412	0.645161290322581
1	1647536	0.00360148944448629	65.3508771929825	0
1	1684169	0.00374893149990541	65.3673163418291	0.649350649350649
1	1686040	0.00375646198022887	64.5550527903469	0
1	1686943	0.00376009641300925	64.1255605381166	0
1	1691840	0.00377980606674734	69.758064516129	0
1	1706136	0.00383734521517285	62.3287671232877	2.7027027027027
1	1706886	0.00384036384705024	63.4453781512605	0
1	1707740	0.00384380106254796	64.0794223826715	0
1	1709119	0.00384935132035985	65.1933701657459	3.63636363636364
1	1712428	0.00386266952420288	67.6113360323887	0
1	1752955	0.00402578431632941	62.6760563380282	2.7027027027027
1	1763774	0.00406932908737135	65.9090909090909	0
1	1776335	0.00411988513405384	62.5550660792952	1.69491525423729
1	1812688	0.00426620023357208	66.0294117647059	0.645161290322581
1	1818129	0.0042880994016319	63.3906633906634	0.99009900990099
1	1829482	0.00433379343857054	63.0922693266833	1.04166666666667
1	1834748	0.00435498825919231	63.375224416517	0
1	1846357	0.00440171265581177	65.4302670623145	0
1	1849529	0.00441447945623186	65.4814814814815	0
1	1878764	0.00453214572681244	65.1162790697674	0
1	1882960	0.0045490339659558	67.3575129533679	1.92307692307692
1	1887019	0.00456537080167622	66.9230769230769	1.88679245283019
1	1888193	0.00457009596677496	63.6861313868613	0.649350649350649
1	1888453	0.00457114242582579	62.9963898916967	0.65359477124183
1	1892048	0.00458561173462473	63.8028169014085	0
1	1895540	0.00459966648464585	63.821892393321	1.47058823529412
1	1900102	0.00461802781614537	64.0221402214022	1.50375939849624
1	1900106	0.00461804391551538	64.2592592592593	1.45985401459854
1	1900186	0.00461836590291564	62.3059866962306	1.78571428571429
1	1900232	0.00461855104567079	64.3153526970954	0
1	1905790	0.00464092112030348	63.7037037037037	1.45985401459854
1	1910236	0.00465881557007264	64.8953301127214	0.662251655629139
1	1912181	0.00466664388874133	64.3518518518518	1.69491525423729
1	1912501	0.00466793183834235	65.0563607085346	0.657894736842105
1	1921242	0.00470311298666267	63.4508348794063	1.68067226890756
1	1922303	0.00470738334455855	64.2857142857143	0
1	1930943	0.00474215798378606	65.2482269503546	0
1	1934647	0.00475706600041785	65.4494382022472	0
1	1941273	0.00478373460684395	68.733153638814	0
1	1942033	0.00478679348714637	66.2903225806452	1.27388535031847
1	1953252	0.00483194819518958	65.675057208238	1.69491525423729
1	1968959	0.00489516639638709	64.5762711864407	0.714285714285714
1	1969601	0.00489775034527413	68	0
1	1972462	0.00490926541967574	65.7894736842105	0
1	1979064	0.00493583742988176	64.3459915611814	0
1	1982546	0.00494985193147785	66.9354838709677	0
1	1983421	0.00495337366866813	64.3387815750371	0.62111801242236
1	1984227	0.0049566176917257	66.1016949152542	0.78125
1	1985553	0.00496195463288492	61.7391304347826	0
1	1986754	0.00496678846873124	61.0169491525424	1.92307692307692
1	1987803	0.00497101052851708	63.3004926108374	0.869565217391304
1	2013153	0.00507304028597279	63.7566137566138	1.02040816326531
1	2019070	0.00509685527906413	63.6986301369863	0
1	2021385	0.005106172789459	63.4315424610052	0
1	2030977	0.00514477907874953	67.7524429967427	1.24223602484472
1	2033374	0.00515442662622966	65.9574468085106	0
1	2038732	0.00517599173236172	65.8582089552239	1.32450331125828
1	2040898	0.00518470954122362	66.4634146341463	0.588235294117647
1	2060058	0.00526182552358462	64.6718146718147	1.41843971631206
1	2069172	0.00529850793815863	66.5406427221172	1.34228187919463
1	2069681	0.00530055658299275	67.4418604651163	0
1	2076055	0.00532621092910805	62.1468926553672	0
1	2081642	0.00534869772417333	63.3757961783439	0
1	2082566	0.00535241667864628	66.9724770642202	0.581395348837209
1	2113565	0.00547718277140247	66.6041275797373	1.33333333333333
1	2119833	0.00550241048421242	64.1765704584041	0
1	2137368	0.00557298609750575	66.8711656441718	0.598802395209581
1	2138679	0.00557826266602742	67.0261941448382	0.602409638554217
1	2155869	0.00564744970865715	65.3374233128834	1.17647058823529
1	2164823	0.00568348814843065	60	0
1	2165918	0.00568789535097164	58.7155963302752	0
1	2168359	0.00569771999152191	62.1794871794872	0
1	2169079	0.0057006178781242	60.4938271604938	0
1	2173504	0.00571842780620079	66.2538699690403	1.25786163522013
1	2182650	0.00575523901573491	59.0909090909091	0
1	2186220	0.00576960770347127	67.5862068965517	0
1	2215211	0.00588629191248107	64.6551724137931	0.666666666666667
1	2219880	0.00590508390212844	67.5	1.61290322580645
1	2221838	0.00591296454374967	64.2857142857143	0.869565217391304
1	2222076	0.00591392245626543	64.4257703081232	1.0752688172043
1	2223258	0.00591867982010419	65.3295128939828	1.01010101010101
1	2224367	0.00592314337044022	61.0236220472441	0
1	2229917	0.00594548124633289	64.6153846153846	0.763358778625954
1	2233961	0.00596175770941577	65.4846335697399	0.806451612903226
1	2235019	0.00596601599278413	65.1567944250871	1.23456790123457
1	2236359	0.0059714092817384	63.2850241545894	0.884955752212389
1	2245633	0.00600873567111293	64.818763326226	0
1	2254516	0.00604448834706871	65.8682634730539	1.14942528735632
1	2256011	0.00605050548661097	64.349376114082	0.671140939597315
1	2261177	0.00607129782298241	61.5625	0
1	2261983	0.00607454184603998	66.2	0.75187969924812
1	2267297	0.0060959298591019	68.8284518828452	0.714285714285714
1	2269881	0.00610633005213012	63.6363636363636	0.87719298245614
1	2270159	0.00610744895834601	67.515923566879	0
1	2271674	0.00611354659473833	67.8991596638655	0
1	2273905	0.00612252601836293	65.9340659340659	1.98675496688742
1	2280423	0.00614875994179868	67.1023965141612	0.78125
1	2281726	0.00615400431158033	65.7360406091371	1.69491525423729
1	2282990	0.00615909171250436	66.1870503597122	0
1	2286127	0.00617171764343684	67.8571428571429	0.806451612903226
1	2289480	0.00618521294035002	66.7605633802817	0
1	2292653	0.00619798376561262	70	1.75438596491228
1	2299627	0.00622605301722982	65.7450076804916	0.617283950617284
1	2301471	0.00623347482680569	67.7581863979849	0
1	2301609	0.00623403025507113	65.2173913043478	0
1	2306152	0.0062523151145631	65.7534246575342	0
1	2312395	0.00627744220631047	65.29284164859	0
1	2314319	0.0062851860032866	63.6363636363636	0
1	2315680	0.00629066381393343	67.59941089838	0
1	2319428	0.00630574892363536	68.1952662721893	0.617283950617284
1	2321099	0.00631247443545818	62.8205128205128	2.27272727272727
1	2324881	0.00632769638980522	61.6901408450704	0
1	2325371	0.00632966856263178	68.4523809523809	0
1	2327075	0.00633652689425721	66.3851351351351	1.37931034482759
1	2334261	0.00636544941248509	65.8273381294964	0
1	2334856	0.00636784419377448	60.4938271604938	2.32558139534884
1	2335676	0.00637114456462709	60.7758620689655	0
1	2338126	0.00638100542875989	67.1071953010279	0
1	2351575	0.00643513553558521	64.9305555555556	0
1	2352280	0.00643797304954995	65.3979238754325	0.689655172413793
1	2354016	0.00644496017613548	63.728813559322	0
1	2355563	0.0064511866074879	63.5346756152125	1.78571428571429
1	2357810	0.00646023042859256	68.3035714285714	0
1	2362827	0.00648042306343103	65.9744408945687	0.65359477124183
1	2363327	0.00648243548468262	65.0159744408946	0.694444444444444
1	2366316	0.00649446573892464	66.4021164021164	0
1	2373987	0.00652534030576656	67.8714859437751	0
1	2376046	0.00653362745648062	64.1791044776119	3.03030303030303
1	2379705	0.00654835435519976	65.3179190751445	0
1	2383374	0.00656312150234395	68.4745762711864	0
1	2387913	0.0065813902624659	65.4804270462633	0
1	2392648	0.00660044789171847	64.0875912408759	0
1	2396755	0.00661697791987905	64.4171779141104	0.625
1	2397174	0.00661866432888788	65.6583629893238	0
1	2408834	0.006665593992475	66.1354581673307	0
1	2409276	0.00666737297286141	63.7329286798179	0.617283950617284
1	2416357	0.00669587288262645	63.0434782608696	0.609756097560976
1	2424765	0.00672971375839322	65.1798561151079	0
1	2441358	0.00679649797004855	63.6734693877551	1.5625
1	2443655	0.00680574303327836	64.2696629213483	1.8018018018018
1	2452569	0.00684162047935174	62.4242424242424	0
1	2456203	0.00685624675700831	63.2794457274827	0.900900900900901
1	2488153	0.00698484047498503	65.7393850658858	0.625
1	2490898	0.00699588866765627	65.592972181552	0.609756097560976
1	2494330	0.00700970192712719	63.4551495016611	0
1	2513216	0.00708571510264232	66.4212076583211	0.598802395209581
1	2521430	0.00711877515896347	65.7276995305164	0
1	2526746	0.00714017122171039	66.9767441860465	1.12994350282486
1	2534122	0.00716985846001388	67.1532846715328	3.03030303030303
1	2537072	0.00718173174539827	67.8832116788321	0
1	2541269	0.00719862400938413	66.6153846153846	1.17647058823529
1	2541727	0.00720046738725059	64.8401826484018	1.44927536231884
1	2546593	0.00722005227087108	70.353982300885	2.66666666666667
1	2553624	0.00724835093851096	67.258064516129	1.15606936416185
1	2709164	0.00787437494145615	66.72	1.16959064327485
1	2709392	0.00787529260554688	65.4919236417034	1.89873417721519
1	2714157	0.00789447098007455	64.8888888888889	0
1	2718025	0.00791003907087686	67.3913043478261	2.94117647058824
1	2735973	0.007982276944124	70.5179282868526	0
1	2754512	0.00805689349929052	66.5693430656934	0.636942675159236
1	2757702	0.00806973274687568	65.9025787965616	1.28205128205128
1	2762910	0.00809069412663226	64.9122807017544	0
1	2774053	0.00813554294664524	67.4662668665667	1.32450331125828
1	2774381	0.00813686309498628	69.3236714975845	0
1	2776777	0.00814650661762391	65.9824046920821	0.645161290322581
1	2783309	0.0081727968888547	64.3916913946587	0.609756097560976
1	2797856	0.00823134627274852	64.3283582089552	0
1	2801976	0.00824792862386163	65.863453815261	0
1	2802562	0.0082502871815685	62.8930817610063	0
1	2805896	0.00826370600647411	65.0568181818182	1.05263157894737
1	2808749	0.0082751888821357	65.5430711610487	1.26582278481013
1	2817421	0.0083100923163233	64.5251396648045	1.05263157894737
1	2823459	0.00833439431535753	65.8974358974359	0.909090909090909
1	2824171	0.00833726000321979	66.147859922179	1.33333333333333
1	2829551	0.00835891365588692	64.4736842105263	0.775193798449612
1	2840701	0.00840379064979742	64.5792563600783	0.645161290322581
1	2844401	0.0084186825670592	64.5544554455446	0.657894736842105
1	2859668	0.0084801298375553	63.2183908045977	0
1	2859724	0.00848035522873548	61.9170984455959	1.05263157894737
1	2861840	0.00848887179547222	63.9553429027113	1.19760479041916
1	2864630	0.0085001011060561	62.1621621621622	3.63636363636364
1	2879460	0.00855978952037832	65.1394422310757	2.29007633587786
1	2882653	0.00857264084249098	66.7441860465116	0.854700854700855
1	2889577	0.00860050885198302	63.8051044083527	0.934579439252336
1	2895865	0.00862581706164304	65.5290102389078	0
1	2898199	0.00863521104404547	64.6706586826347	2.17391304347826
1	2902128	0.00865102465024048	64.3518518518518	0
1	2915334	0.00870417672033752	62.6712328767123	1.35135135135135
1	2922744	0.00873400080328612	62	1.35135135135135
1	2927624	0.00875364203470165	63.8709677419355	0
1	2938989	0.00879938436975033	69.1699604743083	0.65359477124183
1	2957600	0.00887429071357709	62.9976580796253	1.76991150442478
1	2974742	0.00894328456376666	66.9642857142857	0.645161290322581
1	2974852	0.00894372729644201	66.2295081967213	1.92307692307692
1	2983963	0.00898039763648852	67.1691792294807	1.31578947368421
1	2994717	0.00902368079276775	65.1162790697674	0
1	2995449	0.00902662697748008	65.8073270013569	1.11111111111111
1	3000441	0.00904671899125598	63.8680659670165	1.28205128205128
1	3001848	0.00905238194465796	65.8402203856749	0
1	3006627	0.00907161666698067	65.4320987654321	2.08333333333333
1	3010327	0.00908650858424245	62.751677852349	0
1	3014090	0.00910165406658193	65.4338549075391	0.561797752808989
1	3014693	0.00910408104661135	62.8070175438596	1.42857142857143
1	3019520	0.00912350896137422	66.9354838709677	0
1	3024705	0.00914437776975323	64.3344709897611	0
1	3026509	0.00915163858562897	63.8297872340426	0
1	3038623	0.00920039552771254	67.2386895475819	0
1	3047742	0.00923709806649907	64.859437751004	0
1	3050497	0.00924818650759534	63.5922330097087	1.69491525423729
1	3051350	0.00925161969825055	64.8648648648649	2.08333333333333
1	3054106	0.00926271216418933	64.5007923930269	1.24223602484472
1	3055747	0.00926931693073705	65.1785714285714	0.769230769230769
1	3057561	0.00927661799503783	64.7727272727273	1.78571428571429
1	3057661	0.00927702047928815	64.274322169059	0
1	3058249	0.00927938708668002	66.3394109396914	0.543478260869565
1	3058370	0.0092798740926229	64.7646219686163	0
1	3059067	0.00928267940784762	67.1361502347418	1.51515151515152
1	3061413	0.00929212168836009	66.9902912621359	1.61290322580645
1	3062495	0.00929647656794854	61.9791666666667	1.66666666666667
1	3062565	0.00929675830692376	65.5430711610487	0
1	3062875	0.00929800600809975	63.7707948243993	1.48148148148148
1	3076857	0.00935428135597926	65.8872077028886	0.606060606060606
1	3078956	0.00936272950039344	64.2570281124498	0.709219858156028
1	3083712	0.00938187165133858	66.3323782234957	0.606060606060606
1	3089550	0.00940536868187217	64.5833333333333	0
1	3089849	0.00940657210978062	66.3551401869159	0
1	3096478	0.00943325279073423	63.1016042780749	0.87719298245614
1	3101277	0.00945256800990701	63.2323232323232	0
1	3104630	0.00946606330682018	64.1269841269841	1.06382978723404
1	3104972	0.00946743980295627	67.2955974842767	2.17391304347826
1	3109151	0.00948425961977707	65.4916512059369	0.719424460431655
1	3110735	0.00949063497030212	68.4210526315789	1.24223602484472
1	3115232	0.00950873468703893	62.7249357326478	0
1	3117388	0.0095174122474758	64.8106904231626	2.47933884297521
1	3117678	0.00951857945180172	63.2478632478632	3.125
1	3119729	0.00952683440377575	61.340206185567	3.44827586206897
1	3120408	0.00952956727183541	65.1234567901235	0
1	3130016	0.009568237958606	65.1884700665188	1.63934426229508
1	3140990	0.00961240658023594	68.6991869918699	0
1	3141167	0.009613118977359	61.878453038674	3.92156862745098
1	3143384	0.00962204205318856	64.9038461538462	1.76991150442478
1	3144474	0.00962642913151703	61.849710982659	4
1	3146558	0.00963481690329366	66.0516605166052	0
1	3147825	0.0096399163787452	64.7222222222222	2.04081632653061
1	3151095	0.00965307761373061	66.8449197860963	0
1	3154621	0.00966726920839683	63.8795986622074	2.29885057471264
1	3157614	0.00967931556200886	65.615141955836	1.12359550561798
1	3165628	0.00971157064982938	64.5739910313901	1.5625
1	3165723	0.00971195300986718	60.233918128655	1.05263157894737
1	3168462	0.0097229770534834	67.4591381872214	1.36054421768707
1	3172543	0.00973940243573889	68.4684684684685	2.04081632653061
1	3172702	0.0097400423856969	66.6666666666667	0
1	3181415	0.00977511083842714	71.0843373493976	1.06382978723404
1	3184855	0.00978895629663809	68.4579439252336	0.87719298245614
1	3196680	0.00983655005923824	69.3290734824281	1.20481927710843
1	3199217	0.00984676108466881	67.0886075949367	0
1	3205956	0.00987388449829777	66.8161434977578	3.125
1	3208830	0.00988545189565192	75.6944444444444	2.85714285714286
1	3209226	0.00988704573328318	65.3125	0
1	3210950	0.00989398456175867	67.2451193058568	0.740740740740741
1	3214732	0.00990920651610571	64.927536231884	0
1	3219950	0.00993020814428732	64.5922746781116	0
1	3223764	0.00994555889359446	66.4621676891616	0.75187969924812
1	3229258	0.00996767137830695	65.2173913043478	0
1	3234448	0.00998856031089848	68.6486486486486	0
1	3247033	0.010039212953801	65.5172413793103	0
1	3249242	0.0100481038308906	66.893039049236	1.21212121212121
1	3252007	0.0100592325204119	64.6481178396072	1.25786163522013
1	3252104	0.0100596229301347	64.4230769230769	0.704225352112676
1	3254039	0.0100674110003783	69.1119691119691	1.47058823529412
1	3261925	0.0100991509083585	67.4846625766871	0
1	3264190	0.0101082671766282	65.1041666666667	0.735294117647059
1	3269828	0.0101309592386611	67.4911660777385	2.01342281879195
1	3271969	0.0101395764264604	65.4462242562929	1.72413793103448
1	3272755	0.0101427399526679	67.0480549199085	2.63157894736842
1	3272825	0.0101430216916432	65.7439446366782	0
1	3276002	0.0101558086162758	65.5080213903743	0
1	3276740	0.0101587789500431	67.5762439807384	0.602409638554217
1	3280253	0.0101729182217568	64.4067796610169	1.69491525423729
1	3283528	0.0101860995809547	66.8683812405446	0.649350649350649
1	3285628	0.0101945517502114	67.4174174174174	0.561797752808989
1	3289607	0.0102105665985316	67.0886075949367	0.595238095238095
1	3294422	0.0102299462151844	67	0.833333333333333
1	3297638	0.0102428901086747	70.9342560553633	0
1	3300278	0.0102535156928831	62.4203821656051	0
1	3302871	0.0102639521094938	65.7706093189964	0
1	3303446	0.0102662663939331	65.8605974395448	0.632911392405063
1	3303633	0.0102670190394812	63.5761589403974	0
1	3312914	0.0103043736027533	64.0275387263339	0.714285714285714
1	3318714	0.0103277176892718	65.1539708265802	0.602409638554217
1	3319339	0.0103302332158362	69.2737430167598	0
1	3320600	0.0103353085422328	64.8	2.5
1	3323477	0.0103468880141144	67.1280276816609	0
1	3324667	0.0103516775766932	67.0068027210884	0
1	3325037	0.0103531667684194	65	1.23456790123457
1	3328358	0.0103665332703725	65.9420289855072	0.869565217391304
1	3328659	0.0103677447479659	64.6376811594203	1.03092783505155
1	3330192	0.0103739148315233	69.1428571428571	0
1	3330287	0.0103742971915611	67.6258992805755	1.12359550561798
1	3330884	0.0103767000225355	65.4970760233918	1.01010101010101
1	3339093	0.0104097399546441	65.8914728682171	1.0989010989011
1	3339339	0.0104107300658999	63.8132295719844	0
1	3340759	0.0104164453422544	67.816091954023	0
1	3341540	0.0104195887442494	65.8174097664543	1.49253731343284
1	3342530	0.0104235733383276	66.9611307420495	1.13636363636364
1	3342804	0.0104246761451734	66.2045060658579	0.735294117647059
1	3344476	0.0104314056818388	65.6862745098039	0
1	3346348	0.0104389401870047	66.3608562691132	0.613496932515337
1	3349513	0.0104516788135273	64.326375711575	0
1	3349775	0.0104527333222631	66.9456066945607	1.38888888888889
1	3352579	0.0104640189806421	65.1741293532338	0
1	3353750	0.0104687320712133	60.655737704918	0
1	3353949	0.0104695330148714	67.0103092783505	0
1	3360036	0.0104940322311883	69.1588785046729	0.78125
1	3362256	0.0105029673815454	67.9190751445087	0
1	3362807	0.0105051850697646	66.3956639566396	1.01010101010101
1	3377343	0.0105636901803909	69.4805194805195	0
1	3389727	0.0106135338299503	68.9873417721519	0
1	3404201	0.0106717894003414	67.1698113207547	3.125
1	3404227	0.0106718940462465	67.5	0
1	3407007	0.0106830831084053	64.2201834862385	0
1	3407999	0.0106870757521685	64.0718562874251	0
1	3410581	0.0106974678955117	62.1468926553672	0
1	3410644	0.0106977214605894	62.0111731843575	2.17391304347826
1	3421586	0.0107417612872593	63.5097493036212	2.27272727272727
1	3424388	0.0107530388959532	62.5	3.125
1	3424508	0.0107535218770536	67.2955974842767	0
1	3428608	0.0107700237313166	63.2876712328767	2.1978021978022
1	3431529	0.0107817802962684	65.1226158038147	0
1	3436880	0.010803317228503	62.3481781376518	0
1	3438193	0.0108086018467096	63.5514018691589	1.12359550561798
1	3440824	0.0108191912073355	65.9498207885305	0.719424460431655
1	3444032	0.0108321029020857	64.3312101910828	1.3986013986014
1	3454592	0.0108746052389193	63.7295081967213	0.763358778625954
1	3457897	0.0108879073433924	62.2222222222222	0
1	3459867	0.0108958362831236	67.6136363636364	0
1	3466713	0.0109233903549004	66.2921348314607	0
1	3468150	0.0109291740535775	64.7887323943662	2.5
1	3473345	0.0109500831103815	66.4406779661017	1.12359550561798
1	3486123	0.0110015125478872	62.7118644067797	1.85185185185185
1	3491107	0.0110215723629231	68.3760683760684	1.33333333333333
1	3496479	0.0110431938168502	67.8571428571429	0
1	3498740	0.0110522939857499	67.3469387755102	0
1	3499150	0.0110539441711762	65.5696202531646	0
1	3506497	0.0110835146890471	64.0221402214022	0
1	3510633	0.0111001614376403	62.534435261708	0
1	3511934	0.0111053977577369	63.6627906976744	0.961538461538462
1	3512516	0.0111077402160738	70.2205882352941	1.26582278481013
1	3517279	0.0111269105409164	67.0403587443946	0.847457627118644
1	3518488	0.0111317765755028	67.6923076923077	0
1	3519434	0.0111355840765108	66.1927330173776	0
1	3530591	0.0111804892443188	65.2525252525252	0.75187969924812
1	3532703	0.0111889897116855	64.5544554455446	1.70940170940171
1	3533419	0.0111918714989178	65.0263620386643	2.06896551724138
1	3533564	0.0111924551010808	65.8394160583942	0.540540540540541
1	3535678	0.0112009636181325	65.6637168141593	2
1	3538501	0.011212325748519	67.2619047619048	0.543478260869565
1	3539481	0.0112162700941721	64.0256959314775	0.819672131147541
1	3546935	0.0112462712701908	70.3703703703704	0
1	3548832	0.0112539063964194	70.3703703703704	0
1	3555672	0.0112814363191411	67.0886075949367	2.52100840336134
1	3557922	0.0112904922147733	67.2131147540984	0
1	3563428	0.0113126529975958	64.4836272040302	0.892857142857143
1	3570883	0.0113426581984571	66.4714494875549	0
1	3574756	0.0113582464134719	67.816091954023	1.12359550561798
1	3575146	0.0113598161020481	64.4194756554307	1.21951219512195
1	3575320	0.0113605164246437	69.1588785046729	3.2258064516129
1	3575879	0.011362766311603	66.3608562691132	0
1	3575929	0.0113629675537281	68.6440677966102	0
1	3581127	0.0113838886850597	67.9120879120879	0
1	3585041	0.0113996419186171	62.2340425531915	2.08333333333333
1	3586700	0.0114063191323299	66.3157894736842	1.38888888888889
1	3587505	0.011409559130545	66.6666666666667	1.61290322580645
1	3592598	0.0114300576534137	64.9819494584838	3.2258064516129
1	3594105	0.011436123091066	67.5757575757576	1.94805194805195
1	3597017	0.0114478434324353	62.4242424242424	0
1	3602340	0.0114692676690797	66.1828737300435	1.42857142857143
1	3603036	0.0114720689594619	66.7420814479638	2.30769230769231
1	3607160	0.0114886674099451	60.6741573033708	2.5
1	3607520	0.0114901163532462	67.9878048780488	0
1	3607532	0.0114901646513562	64.5454545454545	1.17647058823529
1	3609045	0.0114962542380636	66.951566951567	2.94117647058824
1	3613770	0.0115152716188911	65.6910569105691	1.21212121212121
1	3613820	0.0115154728610163	64.3243243243243	0
1	3616975	0.0115281712391138	66.2162162162162	0
1	3627666	0.0115712008303153	66.6666666666667	0.62111801242236
1	3628663	0.011575213598291	66.9085631349782	0.617283950617284
1	3630476	0.0115825106377493	66.0377358490566	0
1	3637613	0.0116112359386945	64.3564356435644	1.50375939849624
1	3638674	0.0116155062965904	65.3992395437262	1.38888888888889
1	3646291	0.0116461635219371	64.7982062780269	0
1	3651126	0.01166562363544	65.1624548736462	0.675675675675676
1	3662845	0.0117127907647348	66.1514683153014	0.552486187845304
1	3663128	0.0117139297951632	66.6666666666667	1.85185185185185
1	3669172	0.0117382559432525	68.7150837988827	1.88679245283019
1	3669205	0.0117383887630551	66.4596273291926	0.568181818181818
1	3671791	0.0117487970057683	67.2297297297297	2.12765957446809
1	3672992	0.0117536308416147	68.0212014134276	0.719424460431655
1	3675959	0.0117655725493216	67.8227360308285	1.38888888888889
1	3677933	0.0117735175884229	69.0880989180835	0.546448087431694
1	3679775	0.0117809313483137	66.9456066945607	1.5748031496063
1	3681063	0.0117861153454578	68.8524590163934	0
1	3681681	0.0117886026981248	66.0633484162896	1.64835164835165
1	3682070	0.0117901683618586	66.6174298375185	1.06951871657754
1	3692240	0.0118311010101159	67.9273827534039	1.14285714285714
1	3694362	0.0118396417259077	63.1147540983607	0
1	3697035	0.0118504001299187	62.2406639004149	0
1	3697137	0.011850810663854	68.213058419244	2.32558139534884
1	3700216	0.0118632031539213	67.8571428571429	0
1	3711689	0.0119093801719603	68.8888888888889	0
1	3719057	0.0119390352115238	66.962962962963	2.1505376344086
1	3732707	0.0119939743116923	65.7185628742515	2.17391304347826
1	3744084	0.012039764944851	67.8217821782178	0.602409638554217
1	3745015	0.0120435120732214	65.2	1.36986301369863
1	3746710	0.0120503341812643	62.037037037037	0
1	3749115	0.0120600139274845	66.7161961367013	1.5625
1	3753136	0.0120761978191898	66.9150521609538	1.58730158730159
1	3759760	0.0121028583759309	62.2950819672131	0
1	3760309	0.0121050680144651	66.5322580645161	0.8
1	3770642	0.0121466567120505	68.3673469387755	0
1	3770736	0.0121470350472458	67.0164917541229	1.5625
1	3770800	0.012147292637166	66.6666666666667	1.38888888888889
1	3772460	0.0121539738757213	64.5161290322581	1.92307692307692
1	3773089	0.0121565055016558	66.3551401869159	0
1	3783278	0.0121975146219208	65.4761904761905	1.21951219512195
1	3783442	0.0121981746960913	69.5652173913043	0
1	3786245	0.0122094563296277	64.6153846153846	0
1	3789814	0.0122238209925216	69.2537313432836	0.62111801242236
1	3790001	0.0122245736380697	68.1940700808625	0.943396226415094
1	3793240	0.0122376101029375	67.3913043478261	0.909090909090909
1	3796237	0.0122496725559195	69.1891891891892	1.81818181818182
1	3796542	0.012250900132883	68.8665710186514	1.11111111111111
1	3797919	0.0122564423410099	68.0851063829787	1.5625
1	3800242	0.0122657920501448	66.5151515151515	1.6
1	3803701	0.0122797139803633	69.3452380952381	2.1505376344086
1	3805098	0.0122853366853402	66.3484486873508	0.961538461538462
1	3807388	0.0122945535746725	66.2679425837321	0.970873786407767
1	3811810	0.0123123514282216	66.1904761904762	0.961538461538462
1	3814742	0.0123241522664409	67.6136363636364	1.27388535031847
1	3815680	0.0123279275687089	69.281045751634	6.52173913043478
1	3821782	0.0123524871576633	70.0692041522491	0.666666666666667
1	3823804	0.0123606253892048	65.8163265306122	1.0989010989011
1	3831556	0.0123918259682895	69.3452380952381	2.17391304347826
1	3833321	0.0123989298153076	66.2939297124601	0.602409638554217
1	3835429	0.0124074141833043	63.6	1.35135135135135
1	3840645	0.0124284077618009	67.9661016949153	0.617283950617284
1	3840709	0.0124286653517211	67.8048780487805	1.63934426229508
1	3995906	0.0130533088336877	64.3835616438356	0
1	3996246	0.0130546772801388	63.6871508379888	4.34782608695652
1	3996946	0.013057494669891	63.943661971831	2.94117647058824
1	4002820	0.0130811365947547	70.8	0
1	4003054	0.0130820784079005	64.1361256544503	1.94174757281553
1	4004263	0.0130869444424868	66.3877266387727	1.0752688172043
1	4005718	0.0130928005883289	64.2023346303502	0.735294117647059
1	4006788	0.0130971071698073	66.4697193500739	1.22699386503067
1	4007558	0.0131002062985348	67.4358974358974	0
1	4008052	0.0131021945707314	66.6666666666667	1.94805194805195
1	4008337	0.0131033416508448	66.3366336633663	0
1	4009793	0.0131092018215294	63.5974304068523	0
1	4010743	0.0131130254219074	66.3072776280324	0
1	4010889	0.0131136130489129	69.811320754717	0.571428571428571
1	4014091	0.0131265005946081	68.4210526315789	0
1	4015382	0.0131316966662797	67.3986486486486	0.555555555555556
1	4017137	0.0131387602648728	68.6379928315412	0.561797752808989
1	4019237	0.0131472124341295	68.0672268907563	0
1	4024256	0.013167413118653	69.4915254237288	1.64835164835165
1	4026838	0.0131778052619962	70.6081081081081	1.80722891566265
1	4041478	0.0132367289562428	69.578783151326	1.82926829268293
1	4046629	0.0132574609199767	66.7664670658683	0
1	4047277	0.0132600690179187	70.5172413793103	0.684931506849315
1	4047619	0.0132614455140548	69.0036900369004	0
1	4053435	0.0132848539980534	69.7761194029851	0
1	4056356	0.0132966105630052	67.9245283018868	0
1	4061608	0.0133177490358319	68.1462140992167	0.869565217391304
1	4062843	0.0133227197163233	65.7142857142857	0
1	4064104	0.0133277950427198	68.2137834036568	0.584795321637427
1	4065032	0.0133315300965628	68.6468646864686	0
1	4070395	0.0133531153269073	67.8275290215589	1.18343195266272
1	4082367	0.0134013007413555	66.969696969697	1.36054421768707
1	4088766	0.0134270557085333	68.1818181818182	2.29007633587786
1	4092563	0.0134423380355179	70.2194357366771	0
1	4095750	0.0134551652085756	62.9032258064516	0
1	4107238	0.0135014025992521	61.1111111111111	2.22222222222222
1	4108282	0.0135056045348255	67.487684729064	0
1	4109399	0.0135101002839015	67.0995670995671	2.8169014084507
1	4111187	0.0135172967022972	69.0346083788707	1.20481927710843
1	4112750	0.0135235875311297	68.0628272251309	0
1	4114901	0.013532244967354	71.1538461538462	1.0989010989011
1	4116604	0.013539099274137	67.5	0
1	4117554	0.013542922874515	68.5106382978723	1.31578947368421
1	4120987	0.0135567401588284	68.0473372781065	1.38888888888889
1	4122464	0.0135626848512056	65.2866242038216	0
1	4128154	0.0135855862050487	66.5693430656934	0.588235294117647
1	4130684	0.0135957690565818	67.3629242819843	1.12994350282486
1	4139931	0.0136329867752087	65.8333333333333	0
1	4145615	0.0136558639799968	67.6274944567627	1.61290322580645
1	4146028	0.0136575262399506	68.5950413223141	0
1	4152928	0.0136852976532226	68.4587813620072	0
1	4153684	0.013688340434155	72.2826086956522	1.53846153846154
1	4156015	0.0136977223420299	66.7752442996743	1.14942528735632
1	4158955	0.0137095553789893	65.3954802259887	0.588235294117647
1	4160904	0.013717399797028	67.9245283018868	2
1	4170249	0.0137550119502202	70.1851851851852	0.65359477124183
1	4175784	0.0137772894534754	68.8679245283019	0.75187969924812
1	4180842	0.0137976471068565	67.6320272572402	0.735294117647059
1	4186309	0.0138196509208214	66.0237388724036	1.36054421768707
1	4187494	0.0138244203591877	64.5933014354067	1.72413793103448
1	4191859	0.013841988796714	79.1208791208791	0
1	4195537	0.0138567921674408	68.8821752265861	0.671140939597315
1	4200489	0.0138767231875165	81.1594202898551	0
1	4216862	0.0139426219338211	69.6230598669623	0.826446280991736
1	4218144	0.0139477817819102	69.9029126213592	2.32558139534884
1	4218381	0.0139487356695835	73.5941320293399	0.806451612903226
1	4222406	0.0139649356606588	64.9350649350649	1.38888888888889
1	4222684	0.0139660545668747	78.894472361809	0
1	4232007	0.0140035781735319	71.1111111111111	0
1	4232695	0.0140063472651741	63.9593908629442	1.85185185185185
1	4238650	0.0140303152022805	69.7424892703863	2.18978102189781
1	4239028	0.0140318365927467	68.5606060606061	0
1	4268251	0.0141494545652173	65.0735294117647	0.657894736842105
1	4271915	0.0141642015881489	67.9190751445087	1.67597765363128
1	4277602	0.0141870908674645	74.609375	1.23456790123457
1	4278331	0.0141900249776493	68.9863842662632	1.04166666666667
1	4278798	0.0141919045790983	67.2514619883041	0.662251655629139
1	4279186	0.0141934662179896	66.4335664335664	0.675675675675676
1	4283000	0.0142088169672967	72.6962457337884	1.0752688172043
1	4284659	0.0142154941810095	68.6274509803922	0.65359477124183
1	4289935	0.0142367292500563	72.2929936305732	0
1	4291262	0.014242070216058	65.9722222222222	1.31578947368421
1	4294000	0.0142530902348317	66.4634146341463	1.11111111111111
1	4294267	0.0142541648677801	66.7889908256881	0.675675675675676
1	4300147	0.0142778309416988	67.9012345679012	0
1	4315204	0.0143384329952692	70.9169054441261	0.602409638554217
1	4316688	0.014344405861544	70.9677419354839	0
1	4328952	0.014393766530003	65.4596100278551	1.11111111111111
1	4332476	0.0144079500749842	66.6666666666667	4
1	4333505	0.01441209163792	69.0440060698027	0.609756097560976
1	4341843	0.0144456507747115	66.1354581673307	0.8
1	4355468	0.0145004892538174	70.0892857142857	0
1	4357576	0.0145089736218141	67.3333333333333	0
1	4361535	0.0145249079732842	72.1481481481482	0.578034682080925
1	4363625	0.0145333198941159	65.1851851851852	0
1	4364226	0.0145357388244603	66.9421487603306	0.574712643678161
1	4364422	0.0145365276935909	67.9276315789474	0
1	4367323	0.0145482037616927	67.8111587982833	1.11731843575419
1	4367922	0.0145506146423521	66.7785234899329	0.645161290322581
1	4367980	0.0145508480832173	69.9658703071672	0
1	4368216	0.014551797946048	70.1086956521739	0
1	4368716	0.0145538103672996	66.4864864864865	1.96078431372549
1	4368745	0.0145539270877322	65.4135338345865	0
1	4370074	0.0145592761034189	64.021164021164	4.08163265306122
1	4370385	0.0145605278294374	67.6339285714286	0
1	4370588	0.0145613448724656	72.4409448818898	0
1	4372049	0.0145672251673627	66.9491525423729	0
1	4379687	0.014597966914402	65.2777777777778	2.53164556962025
1	4380195	0.0146000115343936	68.5157421289355	2.53164556962025
1	4380973	0.0146031428618611	71.6923076923077	1.9047619047619
1	4381016	0.0146033159300888	69.0954773869347	0.909090909090909
1	4384056	0.0146155514512984	71.5151515151515	1.8348623853211
1	4395037	0.0146597482468259	66.9090909090909	1.16279069767442
1	4395812	0.0146628674997659	68.4873949579832	1.38888888888889
1	4400538	0.0146818889054359	72.4489795918367	0
1	4406735	0.0147068308544281	68.6538461538462	1.2987012987013
1	4441089	0.0148451002937825	63.4730538922156	2.22222222222222
1	4456133	0.0149056500244004	75.4385964912281	0
1	4463229	0.014934210306803	66.9090909090909	1.23456790123457
1	4478039	0.0149938182242751	67.3387096774193	0
1	4478139	0.0149942207085255	66.9014084507042	1.2987012987013
1	4491445	0.0150477752628728	68.7671232876712	1.8348623853211
1	4503904	0.01509792077562	70.253164556962	0
1	4504183	0.0150990437066784	75.8974358974359	1.78571428571429
1	4508348	0.0151158071757041	68.8679245283019	1.70940170940171
1	4512427	0.0151322245082746	70.9401709401709	0
1	4519189	0.0151594404932812	64.3081761006289	0
1	4521519	0.0151688183763136	71.195652173913	0
1	4523357	0.0151762160368344	67.9144385026738	0.709219858156028
1	4534200	0.0152198574040964	69.8952879581152	1.72413793103448
1	4534969	0.0152229525079814	71.9242902208202	0.961538461538462
1	4549380	0.0152809545132948	69.3251533742331	0.699300699300699
1	4552323	0.0152927996247816	65.4411764705882	0
1	4561165	0.0153283872821948	68.4873949579832	1.58730158730159
1	4565380	0.0153453519933457	67.8832116788321	1.11111111111111
1	4566418	0.015349529779864	67.175572519084	0
1	4578754	0.0153991802369833	69.0140845070423	1.19047619047619
1	4597961	0.0154764853869419	68.2186234817814	1.34228187919463
1	4610733	0.0155278906753926	65.7831325301205	1.88679245283019
1	4624320	0.0155825762104834	65.9217877094972	0
1	4628741	0.0156003700391899	67.3202614379085	1.69491525423729
1	4633222	0.0156184053584467	72.202166064982	1.13636363636364
1	4634978	0.0156254729818823	64.3856920684292	0.735294117647059
1	4641742	0.0156526970165738	60.2150537634409	0
1	4643432	0.0156594990004042	65.0505050505051	0.775193798449612
1	4647646	0.0156764596867126	61.340206185567	0
1	4648825	0.0156812049760239	72.992700729927	0
1	4651472	0.0156918587341298	69.6113074204947	1.21951219512195
1	4657087	0.0157144582247852	65.5172413793103	1.61290322580645
1	4658816	0.0157214171774732	61.8867924528302	0
1	4659903	0.0157257921812741	67.9347826086957	0
1	4662408	0.0157358744117446	67.4782608695652	0.675675675675676
1	4677087	0.0157949550748488	66.2756598240469	0
1	4677276	0.015795715770082	68.6153846153846	0
1	4679563	0.0158049205848867	64.4444444444444	0
1	4682722	0.0158176350623543	70.8333333333333	0
1	4684305	0.0158240063880368	66.7651403249631	0
1	4696092	0.0158714472066219	70.1348747591522	0
1	4698559	0.0158813764930772	68.1462140992167	0
1	4701890	0.0158947832434553	65.0862068965517	0
1	4705931	0.0159110476320107	66.796875	0
1	4708162	0.0159200270556353	70.4545454545455	0
1	4712441	0.0159372493567064	76.3779527559055	0
1	4717340	0.0159569670601295	66.1016949152542	0
1	4718551	0.0159618411444009	65.7563025210084	0.763358778625954
1	4722951	0.0159795504514149	67.7184466019417	0
1	4723763	0.0159828186235274	67.4904942965779	0.671140939597315
1	4724134	0.0159843118400961	66.2420382165605	2.1505376344086
1	4724957	0.0159876242854762	66.2264150943396	0.826446280991736
1	4725496	0.0159897936755855	69.5652173913043	1.75438596491228
1	4726364	0.0159932872388782	67.1052631578947	0.671140939597315
1	4727086	0.0159961931751655	66.5684830633284	0
1	4731928	0.0160156814625659	67.6470588235294	1.35135135135135
1	4733239	0.0160209580310876	70.0525394045534	0.671140939597315
1	4733355	0.016021424912818	66.2188099808061	0.709219858156028
1	4737890	0.0160396775735699	69.0205011389522	0.819672131147541
1	4738705	0.01604295782021	62.8712871287129	0
1	4744294	0.0160654526649603	68.0529300567108	0.671140939597315
1	4750590	0.0160907930733604	70.1388888888889	0
1	4755501	0.0161105590748935	68.8524590163934	0
1	4756601	0.016114986401647	66.571018651363	0.657894736842105
1	4757524	0.0161187013312774	66.4921465968586	1.88679245283019
1	4761251	0.0161337019192868	69.0566037735849	1.49253731343284
1	4763401	0.0161423553306686	68.5459940652819	0.606060606060606
1	4765955	0.0161526347784218	67.6328502415459	1.8018018018018
1	4769825	0.0161682109189091	70.5128205128205	0
1	4770904	0.01617255372397	65.1315789473684	0
1	4771665	0.016175616629115	65.8208955223881	0.602409638554217
1	4772717	0.0161798507634283	67.7685950413223	0.65359477124183
1	4773266	0.0161820604019626	68.3673469387755	0
1	4773852	0.0161844189596694	66.4136622390892	0.684931506849315
1	4775828	0.0161923720484557	66.5116279069767	0
1	4781096	0.0162135749187625	66.7613636363636	1.01010101010101
1	4788886	0.0162449284418623	68.0534918276374	0
1	4789974	0.0162493074705057	70.4697986577181	0
1	4795747	0.0162725428862766	67.3640167364017	0
1	4797566	0.0162798640747899	68.5393258426966	0
1	4799110	0.0162860784316148	67.6092544987146	0
1	4800121	0.0162901475473855	67.2727272727273	2.5
1	4804746	0.0163087624439628	67.3202614379085	0.628930817610063
1	4805434	0.016311531535605	63.3136094674556	0
1	4809120	0.0163263671050717	68.2258064516129	0
1	4817258	0.0163591212733626	65.5601659751037	0
1	4825892	0.0163938717635351	68.7188019966722	0
1	4826660	0.0163969628425775	66.9371196754564	1.53846153846154
1	4833498	0.0164244847156143	67.3267326732673	0
1	4835893	0.0164341242134094	68.1462140992167	0
1	4836121	0.0164350418775002	66.3286004056795	1.38888888888889
1	4838146	0.0164431921835691	67.984934086629	0.666666666666667
1	4848808	0.016486105054338	69.8795180722892	0.571428571428571
1	4853747	0.0165059837514613	67.485549132948	1.09289617486339
1	4855524	0.0165131358965894	66.9950738916256	0
1	4866420	0.0165569905805041	65.3543307086614	1.21951219512195
1	4881267	0.0166167474171489	66.289592760181	0
1	4888739	0.0166468210403327	69.2771084337349	1.75438596491228
1	4889588	0.0166502381316179	64.8854961832061	1.89873417721519
1	4894144	0.0166685753140624	72	2.12765957446809
1	4894148	0.0166685914134324	60.3603603603604	1.5625
1	4900223	0.0166930423316392	63.0901287553648	0
1	4901737	0.0166991359431891	67.7469135802469	0.675675675675676
1	4914910	0.0167521551934835	65.4952076677316	0.689655172413793
1	4927798	0.0168040273636645	67.0866141732283	0.666666666666667
1	4930241	0.0168138600538998	69.4267515923567	0
1	4934852	0.016832418602682	66.6666666666667	0.819672131147541
1	4940987	0.016857111011439	67.6419965576592	1.2987012987013
1	4951910	0.0169010743661013	68.9059500959693	1.35135135135135
1	4960911	0.0169373019734724	65.7766990291262	0.917431192660551
1	4963569	0.0169480000048459	69.3333333333333	0
1	4969653	0.0169724871466353	71.1340206185567	3.33333333333333
1	4973094	0.0169863366296887	70	0
1	4985225	0.0170351619940949	60.9053497942387	1.69491525423729
1	4991942	0.0170621968611887	67.4460431654676	1.27388535031847
1	4995026	0.0170746094754686	67.7372262773723	1.63934426229508
1	4997363	0.0170840155323985	68.3991683991684	0.72463768115942
1	5002393	0.0171042604901895	68.0555555555556	3.84615384615385
1	5002457	0.0171045180801097	68.3812405446293	0
1	5007235	0.0171237487775899	69.3989071038251	1.06951871657754
1	5009249	0.0171318548103913	69.5172413793103	0.571428571428571
1	5010878	0.017138411278829	68.5157421289355	0
1	5018318	0.0171683561070527	69.5526695526696	1.06951871657754
1	5021200	0.0171799557031469	67.8832116788321	0
1	5021420	0.0171808411684976	64.622641509434	1.69491525423729
1	5026837	0.0172026437403373	69.2857142857143	0
1	5028850	0.0172107457482962	60.8	0
1	5029531	0.0172134866660409	67.6113360323887	0
1	5030567	0.0172176564028742	68.859649122807	0.78125
1	5032137	0.0172239754056042	69.1780821917808	0.813008130081301
1	5038093	0.0172479473675532	69.0972222222222	1.875
1	5039794	0.0172547936246511	69.7044334975369	1.63934426229508
1	5051305	0.0173011235867052	67.1965317919075	0
1	5057225	0.0173249506543241	68.1818181818182	0.8
1	5060684	0.0173388725845426	68.7587168758717	0.571428571428571
1	5072295	0.0173856050308471	67.1256454388984	0.680272108843537
1	5073658	0.0173910908911789	70.4980842911877	1.36986301369863
1	5081173	0.0174213375825903	65.8995815899582	1.48148148148148
1	5083573	0.017430997204598	66.8845315904139	1.51515151515152
1	5088062	0.0174490647225948	67.8	0.746268656716418
1	5088994	0.0174528158758077	66.9230769230769	1.38888888888889
1	5091827	0.0174642182546192	67.6245210727969	0
1	5093741	0.0174719218031703	67.8885630498534	1.27388535031847
1	5095214	0.0174778503961775	70.5555555555556	0
1	5103621	0.0175116872471018	66.4246823956443	0.757575757575758
1	5113911	0.0175531028764595	68.5365853658537	0.869565217391304
1	5121786	0.0175847985111721	69.5364238410596	0
1	5135010	0.0176380230284342	68.2819383259912	0
1	5136644	0.0176445996210844	67.7842565597668	1.25
1	5138696	0.017652858597901	66.281310211946	0.666666666666667
1	5138792	0.0176532449827813	73.365617433414	1.65289256198347
1	5142552	0.0176683783905932	69.6517412935323	1.20481927710843
1	5143472	0.0176720812456962	64.018691588785	0
1	5146071	0.0176825418113619	69.7399527186761	0.769230769230769
1	5151214	0.0177032415763558	63.1284916201117	0
1	5158225	0.0177314597471456	69.3083573487032	1.66666666666667
1	5159350	0.0177359876949617	68.9189189189189	1.33333333333333
1	5170712	0.0177817179554829	71.6262975778547	1.05263157894737
1	5179806	0.0178183198732068	68.5258964143426	0
1	5183925	0.0178348981994775	68.1901279707495	0
1	5190166	0.0178600172415398	64.0866873065015	2.5974025974026
1	5190659	0.0178620014888939	72.7586206896552	1.08695652173913
1	5193026	0.0178715282910989	66.4516129032258	1.81818181818182
1	5196739	0.0178864725313132	66.9527896995708	0.512820512820513
1	5204884	0.0179192548735017	63.013698630137	0
1	5206639	0.0179263184720948	66.4359861591695	0
1	5222596	0.0179905428839181	68.363136176066	0.505050505050505
1	5227508	0.0180103129102937	68.4745762711864	1.21951219512195
1	5230746	0.018023345350319	67.1532846715328	1.25
1	5236110	0.0180449346055061	63.9484978540773	0
1	5237431	0.0180502514224528	63.5467980295566	0
1	5246841	0.0180881251904078	66.9117647058823	1.41843971631206
1	5251569	0.0181071546457628	68.1578947368421	0.934579439252336
1	5251764	0.0181079394900509	70.6586826347305	3.17460317460317
1	5258154	0.0181336582336463	65.9038901601831	0
1	5259472	0.0181389629760655	70.4347826086957	0.595238095238095
1	5264697	0.0181599927781446	65.2482269503546	4.08163265306122
1	5277437	0.0182112692716352	70.2830188679245	0.526315789473684
1	5278009	0.018213571481547	67.3469387755102	0
1	5280502	0.0182236054139074	62.3188405797101	2.32558139534884
1	5294368	0.0182794138800566	64.7887323943662	0
1	5305023	0.018322298576928	65.9751037344398	0
1	5306840	0.0183296117157563	64.2857142857143	1.25
1	5309567	0.0183405874612625	70.4441041347626	0.53475935828877
1	5312690	0.0183531570443999	65.2582159624413	1.70940170940171
1	5318071	0.0183748147219095	64.527027027027	3.44827586206897
1	5323163	0.0183953092199357	69.721767594108	0.602409638554217
1	5329177	0.0184195146227499	72.5925925925926	0
1	5333340	0.0184362700420906	70.7602339181287	0
1	5334623	0.0184414339150222	66.9527896995708	1.51515151515152
1	5341078	0.0184674142733803	69.4063926940639	1.24223602484472
1	5343226	0.0184760596350771	67.2913117546848	2.7027027027027
1	5347439	0.018493016296543	67.0149253731343	1.29032258064516
1	5347627	0.0184937729669336	67.5378266850069	1.24223602484472
1	5347979	0.0184951897114947	67.4125874125874	1.14942528735632
1	5354979	0.018523363609017	66.8097281831188	1.25
1	5356371	0.0185289661897815	67.2480620155039	0.775193798449612
1	5356892	0.0185310631327256	67.1619613670134	0.625
1	5357171	0.018532186063784	66.7189952904239	0.62111801242236
1	5358384	0.0185370681977404	67.6991150442478	1.16279069767442
1	5364734	0.0185626259476356	69.5340501792115	1.19047619047619
1	5369936	0.0185835631783371	68.5543964232489	0.588235294117647
1	5375727	0.0186068710412731	63.5869565217391	0
1	5385080	0.0186445153932054	69.7503671071953	1.15606936416185
1	5388176	0.0186569763055952	65.4411764705882	0
1	5389291	0.0186614640049863	69.0225563909774	1.11111111111111
1	5401289	0.0187097540653395	69.0909090909091	1.47058823529412
1	5411433	0.0187505820676918	66.9724770642202	1.82926829268293
1	5411516	0.0187509161296195	69.6969696969697	0
1	5421533	0.0187912329769739	71.301775147929	1.02040816326531
1	5426587	0.018811574530985	69.8387096774194	1.96078431372549
1	5426757	0.0188122587542105	65.2941176470588	0
1	5463937	0.0189619023984789	68.6746987951807	2.02702702702703
1	5465127	0.0189666919610577	61.6352201257862	0
1	5467532	0.0189763717072779	72.0388349514563	1.27388535031847
1	5472626	0.0189968742549891	59.2592592592593	2.85714285714286
1	5474903	0.0190060388213688	67.2619047619048	1.88679245283019
1	5480101	0.0190269599527004	68.475073313783	1.12359550561798
1	5480260	0.0190275999026584	68.3431952662722	1.08695652173913
1	5490101	0.0190672083777322	68.8259109311741	3.17460317460317
1	5492983	0.0190788079738264	68.9655172413793	1.66666666666667
1	5513100	0.0191597757304629	71.3947990543735	0.775193798449612
1	5517923	0.0191791875458558	70.4626334519573	2.98507462686567
1	5524582	0.0192059889720845	70.4011065006916	1.57068062827225
1	5530396	0.019229389406398	67.7884615384615	0
1	5534570	0.0192461890990063	66.8918918918919	0
1	5534948	0.0192477104894725	67.4074074074074	0
1	5540807	0.0192712920416986	66.2857142857143	0
1	5544659	0.0192867957350209	65.4545454545455	1.35135135135135
1	5548038	0.0193003956778392	68.8622754491018	0.925925925925926
1	5550144	0.0193088719961509	68.1818181818182	0
1	5550489	0.0193102605668145	66.4583333333333	0.72463768115942
1	5552235	0.019317287941825	63.5338345864662	0
1	5553470	0.0193222586223165	67.910447761194	1.63934426229508
1	5554049	0.0193245890061258	66.9230769230769	1.26582278481013
1	5555684	0.0193311696236185	70.7207207207207	0
1	5558726	0.0193434131945132	64.1025641025641	0
1	5572304	0.0193980625060214	69.4656488549618	0
1	5574895	0.0194084908729472	67.9611650485437	0
1	5577052	0.0194171724582265	63.5658914728682	0
1	5588816	0.019464520705434	66.6666666666667	0
1	5592799	0.0194805516531242	67.8350515463918	0
1	5597230	0.0194983857302558	65.3658536585366	1.78571428571429
1	5603850	0.0195250301876268	66.8103448275862	2.14285714285714
1	5618540	0.0195841551239986	65.6716417910448	1.88679245283019
1	5623548	0.0196043115352546	67.005076142132	2.98507462686567
1	5626094	0.0196145587842677	66.7660208643815	0.558659217877095
1	5627912	0.0196218759479385	66.7621776504298	0
1	5631034	0.0196344415062334	60.7692307692308	0
1	5635724	0.0196533180175733	68.6635944700461	0.558659217877095
1	5636732	0.0196573750588165	68.018018018018	1.21951219512195
1	5637268	0.0196595323743982	69.7959183673469	4.05405405405405
1	5638751	0.0196655012158305	66.5648854961832	0.689655172413793
1	5640446	0.0196723233238734	70.2954898911353	0.574712643678161
1	5642847	0.0196819869707235	67.3469387755102	0
1	5643543	0.0196847882611057	64.8936170212766	0.961538461538462
1	5643758	0.0196856536022439	66.2538699690403	0.684931506849315
1	5658104	0.0197433939927946	64.804469273743	0
1	5662664	0.0197617472746091	68.5878962536023	0
1	5664897	0.0197707347479187	69.1037735849057	0.862068965517241
1	5665513	0.0197732140509007	68.7045123726346	1.30718954248366
1	5671493	0.0197972826090697	69.7802197802198	2.04081632653061
1	5674434	0.0198091196708716	67.9389312977099	0.769230769230769
1	5677112	0.0198198981990951	66.4670658682635	0
1	5678783	0.0198266237109179	67.2540381791483	0
1	5679441	0.019829272057285	68.9606741573034	0.606060606060606
1	5679808	0.0198307491744837	67.0520231213873	0.763358778625954
1	5680572	0.0198338241541561	68.9516129032258	0.719424460431655
1	5683761	0.0198466593768988	66	0
1	5684738	0.0198505916480244	68.8555347091933	0
1	5695480	0.0198938265061936	70.3081232492997	0
1	5696677	0.0198986442426699	69.3083573487032	0
1	5698736	0.0199069313933839	71.2530712530713	0.862068965517241
1	5703552	0.0199263150348793	72.1723518850987	0.595238095238095
1	5707938	0.0199439679940982	70.8683473389356	0
1	5709833	0.0199515950706418	67.9452054794521	1.81818181818182
1	5713014	0.0199643980946444	67.2672672672673	0
1	5719471	0.0199903865026874	67.003367003367	1.11111111111111
1	5720961	0.0199963835180172	64.2857142857143	3.7037037037037
1	5724940	0.0200123983663374	67.0611439842209	0.709219858156028
1	5743509	0.020087135666779	67.0553935860058	1.0989010989011
1	5745339	0.0200945011285598	64.6153846153846	1.40845070422535
1	5747158	0.0201018223170731	68.705035971223	0
1	5750125	0.02011376402478	68.6868686868687	0.617283950617284
1	5752044	0.0201214876975436	66.5	0
1	5752806	0.0201245546275311	64.5833333333333	1.35135135135135
1	5754119	0.0201298392457378	69.3950177935943	1.24223602484472
1	5758772	0.0201485668379051	65.1933701657459	0
1	5771817	0.0202010709083591	69.75	0.862068965517241
1	5777457	0.0202237710200771	69.079939668175	0
1	5778236	0.020226906372387	69.8507462686567	0
1	5786651	0.0202607754220513	68.5840707964602	1.2987012987013
1	5788790	0.0202693845601656	68.1159420289855	1.27388535031847
1	5790320	0.0202755425691955	70.1639344262295	1.19047619047619
1	5802376	0.0203240660704139	67.1686746987952	1.33333333333333
1	5805386	0.0203361808463485	70.0549450549451	1
1	5815367	0.0203763527993727	71.2365591397849	0.961538461538462
1	5837401	0.0204650361790879	72.4890829694323	1.53846153846154
1	5837435	0.020465173023733	72.1311475409836	0.917431192660551
1	5840181	0.0204762252412467	66.9117647058823	0
1	5847239	0.0205046325796342	70.7495429616088	1.22699386503067
1	5852950	0.0205276184551699	68.4782608695652	0
1	5857961	0.0205477869409534	69.9316628701595	0.854700854700855
1	5873013	0.0206083688703113	70.7017543859649	2.51572327044025
1	5887672	0.0206673690365654	70.7317073170732	1.98675496688742
1	5888555	0.0206709229724958	67.7777777777778	0
1	5890394	0.0206783246578591	68.3307332293292	1.875
1	5898323	0.0207102376340669	68.2027649769585	1.16279069767442
1	5899473	0.0207148662029455	68.3229813664596	0
1	5906643	0.0207437243236933	68.8804554079696	2.7972027972028
1	5911000	0.0207612605624797	69.1428571428571	1.30718954248366
1	5911588	0.0207636271698716	69.3693693693694	1.47058823529412
1	5913621	0.0207718096746806	67.1848013816926	2.66666666666667
1	5924881	0.0208171294012664	70.0808625336927	0
1	5925955	0.0208214520821148	65.2777777777778	0
1	5927738	0.020828628376298	66.9082125603865	0.75187969924812
1	5933530	0.0208519402640764	70.2702702702703	3.7037037037037
1	5934103	0.0208542464988308	60.9375	0
1	5934380	0.0208553613802041	70.440251572327	0
1	5934490	0.0208558041128795	67.2697368421053	1.32450331125828
1	5934837	0.0208572007332281	67.5149700598802	1.19047619047619
1	5935401	0.0208594707443999	67.7884615384615	1.82926829268293
1	5937091	0.0208662727282303	70.7964601769911	0
1	5955841	0.020941738525165	66	0.819672131147541
1	5956909	0.0209460370569584	65.5737704918033	1.88679245283019
1	5960503	0.0209605023409148	68.8751926040062	1.84049079754601
1	5987978	0.0210710848886898	65.4545454545455	0
1	6007446	0.0211494405225418	71.5542521994135	0.952380952380952
1	6007474	0.0211495532181319	66.7642752562225	0.636942675159236
1	6008591	0.0211540489672079	67.2413793103448	1.24223602484472
1	6021704	0.0212068267269522	67.1388101983003	0
1	6027252	0.0212291565531598	69.578783151326	0.684931506849315
1	6031514	0.0212463104319084	68.8524590163934	0
1	6031944	0.0212480411141848	69.2068429237947	0.671140939597315
1	6032320	0.021249554454966	67.4937965260546	0.806451612903226
1	6040082	0.0212807952824757	71.875	0
1	6045022	0.0213006780044414	70.0234192037471	0.900900900900901
1	6059437	0.0213586961091248	70.6395348837209	1.11111111111111
1	6063655	0.0213756728948032	68.361581920904	0.628930817610063
1	6067640	0.0213917118921784	68.9473684210526	0
1	6070870	0.0214047121334637	68.8202247191011	0.617283950617284
1	6075528	0.0214234598498435	67.4418604651163	0
1	6082417	0.0214511869898479	67.2972972972973	0
1	6100313	0.0215232155712849	68.3809523809524	0
1	6102242	0.0215309794924736	72.8682170542636	0
1	6104002	0.0215380632152792	68.870523415978	0.602409638554217
1	6104064	0.0215383127555144	66.4206642066421	0.680272108843537
1	6135207	0.021663658425591	68.9516129032258	0
1	6139169	0.0216796048515886	67.3835125448029	0
1	6140686	0.021685710537666	69.1399662731872	0
1	6141454	0.0216888016167084	69.5035460992908	0
1	6141507	0.0216890149333611	68.4210526315789	0
1	6143260	0.0216960704822691	69.7986577181208	0
1	6144483	0.0217009928646505	70.6666666666667	0
1	6144914	0.0217027275717694	68.5212298682284	1.72413793103448
1	6145365	0.0217045427757383	67.2384219554031	1.29032258064516
1	6147298	0.021712322796297	72.5274725274725	1.11111111111111
1	6147407	0.0217127615041298	62.3824451410658	0
1	6148922	0.0217188591405222	64.8148148148148	0
1	6163925	0.0217792438525974	68.7242798353909	0.746268656716418
1	6165419	0.0217852569672972	65.8862876254181	1.08695652173913
1	6173649	0.0218183814210984	68.2020802377415	0.561797752808989
1	6182444	0.0218537799109139	72.8395061728395	3.7037037037037
1	6184092	0.0218604128513591	67.9582712369598	0.543478260869565
1	6190315	0.0218854594462565	64.5454545454545	1.75438596491228
1	6192865	0.0218957227946396	66.6666666666667	0.909090909090909
1	6195598	0.0219067226892008	67.7760968229955	0.617283950617284
1	6204161	0.0219411874155555	68.7747035573123	0
1	6205349	0.0219459689284493	65.8682634730539	1.08695652173913
1	6207217	0.0219534873342453	68.9713322091062	0.75187969924812
1	6211964	0.0219725932616079	67.8057553956834	0.662251655629139
1	6212870	0.0219762397689158	68.2464454976303	0
1	6215047	0.0219850018510452	72.5274725274725	0
1	6216780	0.0219919769031032	68.6346863468635	0
1	6221034	0.0220090985831118	71.9346049046322	1.86915887850467
1	6222075	0.0220132884441576	68.8385269121813	1.01010101010101
1	6222501	0.0220150030270639	65.5172413793103	1.06382978723404
1	6225694	0.0220278543491766	70.5882352941177	2.27272727272727
1	6233573	0.0220595660832592	66.5322580645161	0
1	6248784	0.0221207879625751	70.7142857142857	0
1	6257856	0.022157301333764	69.2419825072886	1.10497237569061
1	6258792	0.022161068586347	66.0130718954248	0
1	6259130	0.022162428983113	67.7304964539007	1.25
1	6278414	0.0222400440459444	70.1587301587302	0.564971751412429
1	6279370	0.0222438917953775	70.383275261324	1.14942528735632
1	6281667	0.0222531368586073	70.1570680628272	1.75438596491228
1	6285458	0.0222683950365369	70.7762557077626	1.40845070422535
1	6307255	0.0223561245285788	70.6896551724138	0
1	6314822	0.0223865805118003	70.8881578947368	0
1	6332909	0.0224593778381554	68.7022900763359	0
1	6338295	0.0224810556398776	72.972972972973	1.02040816326531
1	6358604	0.0225627961662747	69.6078431372549	0
1	6363163	0.0225811454232467	69.6969696969697	0
1	6375291	0.0226299587131254	74.5	0
1	6403882	0.0227450329851339	71.2468193384224	0
1	6415611	0.0227922403628537	71.60751565762	3.54609929078014
1	6459141	0.0229674417570173	69.7115384615385	0.854700854700855
1	6473294	0.0230244053529649	70.6666666666667	1.12359550561798
1	6476286	0.0230364476817344	69.2771084337349	0
1	6481842	0.0230588097066821	69.7341513292434	0.699300699300699
1	6486225	0.0230764505913735	70.5521472392638	0
1	6488123	0.0230840897424446	74.5192307692308	0
1	6489364	0.023089084571991	66.015625	0
1	6501796	0.0231391214139906	70.2020202020202	0
1	6509558	0.0231703622415003	70.1149425287356	0
1	6521150	0.0232170182157972	70.4918032786885	0
1	6524501	0.0232305054630254	73.8219895287958	0
1	6524688	0.0232312581085735	68.6274509803922	0
1	6528468	0.0232464720132355	74.2268041237113	0
1	6528589	0.0232469590191784	65.359477124183	0
1	6529443	0.0232503962346761	70.5014749262537	0
1	6530189	0.0232533987671835	70.5329153605016	0
1	6531589	0.023259033546688	64.9350649350649	0
1	6531650	0.0232592790620806	74.0932642487047	0
1	6533393	0.0232662943625637	70.5357142857143	0
1	6542330	0.0233022643800146	70.0680272108844	0
1	6544007	0.0233090140408925	73.6842105263158	0
1	6550505	0.0233351674674782	75.2727272727273	0
1	6551692	0.0233399449555295	71.0227272727273	0
1	6552600	0.0233435995125223	74.4186046511628	0
1	6557009	0.0233613450431189	72.6666666666667	0
1	6563067	0.0233857275390032	67.0454545454545	1.28205128205128
1	6571187	0.023418409260129	69.187675070028	1.06382978723404
1	6572271	0.0234227721894025	70.479704797048	0.649350649350649
1	6577765	0.023444884674115	68.7306501547988	0.581395348837209
1	6591937	0.0235019247420701	69.8224852071006	0.99009900990099
1	6592377	0.0235036956727715	70.4081632653061	1.16279069767442
1	6601607	0.0235408449690759	70.0305810397553	1.04166666666667
1	6614535	0.023592878132957	70.3363914373089	1.03092783505155
1	6623499	0.0236289568211556	70.2586206896552	1.12359550561798
1	6631431	0.0236608818718908	71.976401179941	0.99009900990099
1	6633230	0.023668122563554	70.0159489633174	1.76470588235294
1	6635306	0.0236764781365907	69.5522388059701	0
1	6639943	0.0236951413312779	70.9219858156028	2.7027027027027
1	6640116	0.023695837629031	70.958904109589	2.58620689655172
1	6649228	0.02373251199392	71.6577540106952	0
1	6651093	0.0237400183251884	70.3412073490814	2.7027027027027
1	6657653	0.0237664212920093	73.7226277372263	0
1	6659505	0.0237738753003252	71.7285945072698	0.613496932515337
1	6666848	0.0238034297188261	71.063829787234	2.66666666666667
1	6676485	0.0238422171260293	69.9685534591195	0.588235294117647
1	6689824	0.0238959045001792	70.9935897435898	0.609756097560976
1	6693097	0.0239090778096921	70.56	0.602409638554217
1	6696845	0.0239241629193941	68.8405797101449	1.36986301369863
1	6705874	0.0239605032223553	69.4672131147541	0.719424460431655
1	6705944	0.0239607849613305	72.0720720720721	0
1	6711146	0.0239817221920321	70.6539074960128	0.613496932515337
1	6720932	0.0240211093007683	71.4285714285714	4.61538461538462
1	6726269	0.0240425898852077	66.8421052631579	0
1	6726401	0.0240431211644182	70.2702702702703	0.581395348837209
1	6749566	0.0241363566410044	62.655601659751	2.98507462686567
1	6776842	0.0242461382451213	70.1570680628272	1.78571428571429
1	6777168	0.0242474503437773	69.3474962063733	0.591715976331361
1	6785947	0.0242827844361127	69.4402420574887	0
1	6786581	0.0242853361862598	73.3644859813084	0
1	6795230	0.0243201470490698	71.9941348973607	0.540540540540541
1	6797684	0.0243300240125726	71.242774566474	1.19047619047619
1	6817960	0.0244116317191672	68.6666666666667	0
1	6828290	0.024453208342225	72.1611721611722	1.13636363636364
1	6828608	0.0244544882421411	69.3848354792561	1.09289617486339
1	6829582	0.0244584084387392	68.4124386252046	1.67597765363128
1	6853355	0.0245540910195673	73.8775510204082	0
1	6867276	0.0246101208520542	73.4177215189873	2.27272727272727
1	6867842	0.024612398912911	72.2371967654987	0.892857142857143
1	6886308	0.0246867216545748	68.5294117647059	2.12765957446809
1	6921578	0.024828677849662	70.7641196013289	1.16279069767442
1	6950551	0.0249452896115068	62.4031007751938	1.42857142857143
1	6985069	0.0250842191250317	69.6969696969697	1.16959064327485
1	7004837	0.0251637822116346	71.6911764705882	1.20481927710843
1	7006544	0.0251706526177875	67.814371257485	1.66666666666667
1	7021476	0.0252307515660451	68.4444444444444	1.63934426229508
1	7029822	0.0252643429015767	72	4.3010752688172
1	7031417	0.0252707625253692	70.1298701298701	0
1	7056538	0.0253718705938917	73.3870967741936	0.917431192660551
1	7062426	0.0253955688665505	68.1109185441941	0.72463768115942
1	7072550	0.0254363163720527	70.935960591133	0.735294117647059
1	7072778	0.0254372340361434	67.6470588235294	4.44444444444444
1	7072945	0.0254379061848414	69.5431472081218	0
1	7076959	0.0254540619026492	63.3217993079585	0
1	7077218	0.0254551043368576	69.8863636363636	1.96078431372549
1	7096700	0.0255335163185046	69.1588785046729	1.58730158730159
1	7099445	0.0255445645111758	62.3529411764706	0
1	7117011	0.0256152648945867	69.4772344013491	1.34228187919463
1	7125002	0.0256474274110297	68.944099378882	0
1	7131192	0.0256723411861244	66.2440570522979	1.25786163522013
1	7139110	0.0257042098890646	68.6116700201207	0
1	7141327	0.0257131329648942	73.046875	1.25786163522013
1	7145417	0.0257295945707322	71.9626168224299	1.85185185185185
1	7146809	0.0257351971514966	69.6969696969697	0.952380952380952
1	7150527	0.0257501615159234	67.9355783308931	1.36986301369863
1	7161004	0.0257923297908293	70.391061452514	5.66037735849057
1	7162020	0.0257964190308125	71.9512195121951	2.08333333333333
1	7164515	0.025806461012858	70.7964601769911	0.78125
1	7169735	0.0258274706907246	68.6371100164204	0.65359477124183
1	7170719	0.0258314311357477	69.0082644628099	0
1	7177569	0.0258590013068945	72.9203539823009	2.02702702702703
1	7177813	0.0258599833684653	72.3765432098765	1.75438596491228
1	7179479	0.0258666887560756	71.7948717948718	0.571428571428571
1	7185315	0.0258901777369242	72.140221402214	0.684931506849315
1	7202190	0.0259580969541654	71.4285714285714	1.66666666666667
1	7212341	0.0259989531304152	74.1935483870968	3.03030303030303
1	7215397	0.026011253049105	71.9178082191781	1.75438596491228
1	7220970	0.0260336834963752	71.4285714285714	0.578034682080925
1	7236810	0.0260974370016256	69.0076335877863	1.0989010989011
1	7239131	0.0261067786610755	68.8172043010753	0
1	7245019	0.0261304769337343	69.7996918335901	1.30718954248366
1	7247335	0.0261397984689716	68.586387434555	3.125
1	7253886	0.02616616521221	70.0636942675159	2.35294117647059
1	7270538	0.026233186889573	68.2962962962963	0.65359477124183
1	7292910	0.0263232306660542	67.629179331307	0
1	7296256	0.0263366977890699	67.3202614379085	4.16666666666667
1	7315580	0.0264144738456014	70.0305810397553	0.99009900990099
1	7316031	0.0264162890495704	67.1902268760907	0.769230769230769
1	7318122	0.0264247049952445	66.7687595712098	1.28205128205128
1	7322160	0.0264409573092724	66.497461928934	0.704225352112676
1	7324582	0.0264507054778151	65.2777777777778	0
1	7327719	0.0264633314087476	67.4603174603175	2.4390243902439
1	7328638	0.026467030239008	69.8630136986301	1.01010101010101
1	7336706	0.0264995026683237	68.609865470852	1.61290322580645
1	7338717	0.0265075966265976	68.5779816513761	0.78740157480315
1	7358175	0.0265859120120245	73.0496453900709	0
1	7362924	0.0266050259890721	69.6551724137931	0.568181818181818
1	7363310	0.0266065795782784	66.9626998223801	1.875
1	7366535	0.0266195596953511	68.6666666666667	2.4390243902439
1	7372404	0.0266431814960023	68.4021543985637	0.609756097560976
1	7372804	0.0266447914330036	69.8876404494382	0
1	7392594	0.0267244430661416	70.750382848392	1.21212121212121
1	7398835	0.026749562108204	67.9802955665025	4.83870967741935
1	7399629	0.0267527578331515	71.7868338557994	1.25786163522013
1	7403020	0.0267664060740798	69.8876404494382	1.58730158730159
1	7406387	0.026779957718788	65.8119658119658	0
1	7409538	0.0267926399975155	71.6887417218543	1.2987012987013
1	7412088	0.0268029033458987	66.9144981412639	0
1	7436762	0.0269022123098222	70.5583756345178	3.38983050847458
1	7445986	0.0269393374570716	71.8120805369127	0
1	7446956	0.0269432415542997	67.0588235294118	1.85185185185185
1	7462147	0.0270043829367655	69.8010849909584	1.25786163522013
1	7467305	0.027025143074397	69.4842406876791	0.571428571428571
1	7469780	0.0270351045595923	67.4115456238361	0.675675675675676
1	7482757	0.0270873349407562	71.0843373493976	0
1	7482963	0.0270881640583118	69.0208667736758	0.588235294117647
1	7484011	0.0270923820932551	67.4528301886792	0
1	7491728	0.0271234418028522	72.6134585289515	0.546448087431694
1	7492265	0.0271256031432764	68.8922610015175	0.540540540540541
1	7493231	0.0271294911411345	68.859649122807	2.20994475138122
1	7501037	0.0271609090617143	71.7391304347826	0.571428571428571
1	7511409	0.0272026547281574	72.8971962616822	2.46913580246914
1	7512156	0.0272056612855072	67.4698795180723	0
1	7512553	0.027207259147981	69.8670605612999	0.552486187845304
1	7513447	0.0272108573571789	70.8487084870849	1.16279069767442
1	7514673	0.0272157918140878	69.2176870748299	0.625
1	7515396	0.0272187017752176	70.5093833780161	2.34375
1	7518124	0.0272296815455662	69.0243902439024	0.869565217391304
1	7519264	0.0272342698660199	68.7034277198212	1.79640718562874
1	7521585	0.0272436115254698	69.3098384728341	1.875
1	7528669	0.0272721235097623	68.9900426742532	0.549450549450549
1	7531204	0.0272823264855079	70.8920187793427	3.03030303030303
1	7531338	0.0272828658144033	69.8717948717949	0
1	7534039	0.0272937369140044	66.0112359550562	0
1	7547372	0.0273474001390994	69.2995529061103	1.61290322580645
1	7549740	0.0273569309661469	68.2926829268293	0
1	7554435	0.0273758276016993	71.1206896551724	1.50375939849624
1	7555322	0.0273793976369997	67.3846153846154	2.94117647058824
1	7557152	0.0273867630987805	66.1290322580645	0
1	7562436	0.0274080303665673	68.6046511627907	2.06185567010309
1	7567322	0.0274276957470379	69.8587127158556	0.609756097560976
1	7568982	0.0274343769855932	69.1001697792869	2.38095238095238
1	7569602	0.0274368723879451	68.8495575221239	0
1	7581297	0.0274839429210199	68.0473372781065	1.81818181818182
1	7584374	0.0274963273614022	73.4432234432234	1.16959064327485
1	7590448	0.0275207742547665	70.7423580786026	1.05820105820106
1	7601836	0.0275666091611928	69.2419825072886	0.99009900990099
1	7611160	0.0276041367926924	68.942731277533	3.125
1	7611606	0.0276059318724489	72.1194879089616	1.09289617486339
1	7615589	0.027621962820139	70.7231040564374	0
1	7616005	0.0276236371546204	69.8650674662669	1.72413793103448
1	7616235	0.0276245628683961	69.4560669456067	2.42424242424242
1	7616593	0.0276260037620122	71.9836400817996	0.649350649350649
1	7616610	0.0276260721843348	67.8726483357453	1.21951219512195
1	7616740	0.0276265954138602	70.0751879699248	0.602409638554217
1	7618117	0.0276321376219871	68.3168316831683	0
1	7631420	0.0276856801018069	73.6842105263158	1.69491525423729
1	7633798	0.0276952511772795	67.7640603566529	1.60427807486631
1	7641388	0.0277257997318787	66.3157894736842	1.21951219512195
1	7652387	0.0277700689745712	67.0769230769231	2.06185567010309
1	7670574	0.0278432687851766	66.966966966967	1.11111111111111
1	7681743	0.0278882222510947	66.4688427299703	1.05263157894737
1	7696932	0.0279493555838755	66.4804469273743	0
1	7705997	0.0279858407811669	66.8103448275862	1.85185185185185
1	7710308	0.0280031918771981	69.187675070028	0
1	7710624	0.0280044637274291	69.6864111498258	0
1	7711426	0.0280076916511167	72.1518987341772	2.08333333333333
1	7712132	0.0280105331899239	69.4772344013491	3.26797385620915
1	7717642	0.0280327100721164	67.175572519084	1.33333333333333
1	7723534	0.0280564244441452	67.0157068062827	3.92156862745098
1	7723588	0.0280566417856404	72.5067385444744	1.58730158730159
1	7723957	0.028058126952524	70.8860759493671	1.85185185185185
1	7735380	0.0281041027284379	69.5081967213115	0
1	7737280	0.028111749929194	73.469387755102	2.73972602739726
1	7737799	0.0281138388224531	71.2691771269177	1.67597765363128
1	7742501	0.0281327636319031	69.5175438596491	1.55038759689922
1	7748668	0.0281575848356202	69.9270072992701	1.16279069767442
1	7765168	0.0282239947369228	62.4277456647399	5.26315789473684
1	7766816	0.028230627677368	69.4656488549618	0
1	7780128	0.0282842063807704	70.1095461658842	1.24223602484472
1	7797503	0.0283541380192632	68.1547619047619	0
1	7805208	0.0283851494307502	70.7865168539326	1.81818181818182
1	7829107	0.0284813391417338	71.864406779661	4.16666666666667
1	7832026	0.0284930876570006	64.321608040201	0
1	7833228	0.0284979255176894	73.0245231607629	1.6
1	7839405	0.0285227869698316	69.219440353461	1.64835164835165
1	7852117	0.0285739507677321	68.6507936507936	1.31578947368421
1	7870048	0.0286461202186567	69.4736842105263	0
1	7878634	0.028680677516389	71.6101694915254	2.85714285714286
1	7879322	0.0286834466080312	69.8630136986301	1.47058823529412
1	7880683	0.028688924418678	67.1264367816092	0
1	7884525	0.0287043878635752	67.0506912442396	0
1	7887579	0.02871667973258	69.140625	1.28205128205128
1	7890117	0.028726894782853	66.551724137931	0
1	7897133	0.0287551330778554	67.0506912442396	0
1	7897228	0.0287555154378932	69.140625	1.25
1	7904699	0.0287855850362345	74.0601503759399	3.37078651685393
1	7906914	0.028794500062379	70.752688172043	1.36986301369863
1	7913029	0.028819111974286	68.646080760095	1.58730158730159
1	7913430	0.0288207259361298	68.3687943262411	0.537634408602151
1	7913445	0.0288207863087673	69.6470588235294	1.52671755725191
1	7916387	0.0288326273954117	68.7096774193548	0
1	7917557	0.0288373364611404	71.6083916083916	1.16959064327485
1	7920549	0.0288493787899099	69.9346405228758	0
1	7926401	0.0288729321682386	69.6551724137931	1.5625
1	7928917	0.0288830586719766	68.6746987951807	0
1	7929639	0.0288859646082639	69.7050938337802	0.900900900900901
1	7946009	0.028951851280041	68.6363636363636	1.17647058823529
1	7954647	0.0289866178695835	71.078431372549	1.76470588235294
1	7958087	0.0290004633277944	69.041769041769	0.862068965517241
1	7961206	0.0290130168115619	68.5240963855422	1.21212121212121
1	7970075	0.0290487131397226	70.5370101596517	1.25
1	7971301	0.0290536475966315	68.1118881118881	3.01204819277108
1	7983452	0.0291025534578877	71.4285714285714	0
1	7989566	0.0291271613449522	69.1472868217054	2.22222222222222
1	8021973	0.0292575944159528	69.5331695331695	0.869565217391304
1	8024592	0.0292681354784687	68.7203791469194	1.6260162601626
1	8029319	0.0292871609089812	71.3333333333333	0
1	8030300	0.0292911092794768	68.6851211072664	2.46913580246914
1	8039163	0.0293267814585826	66.8965517241379	0
1	8046672	0.029357004000939	69.3627450980392	0.847457627118644
1	8064578	0.029429072830801	70.8527131782946	1.79640718562874
1	8123684	0.0296669651717941	68.6131386861314	2.38095238095238
1	8140693	0.0297354237179308	70.3821656050955	1.08695652173913
1	8165400	0.029834865501657	70.9439528023599	1.21212121212121
1	8173369	0.0298669394715648	69.2660550458716	0.8
1	8176626	0.0298800483835977	66.6666666666667	1.14942528735632
1	8186947	0.029921588783073	65.1515151515152	4.3010752688172
1	8191998	0.0299419182625566	69.8924731182796	2.38095238095238
1	8192626	0.0299444458636486	70.3313253012048	1.57894736842105
1	8200690	0.0299769021935943	69.8275862068966	1.68539325842697
1	8209130	0.0300108718643212	69.2789968652038	0.641025641025641
1	8222156	0.0300632994627676	71.870170015456	1.16279069767442
1	8224094	0.0300710996075388	71.9723183391004	0.625
1	8226088	0.0300791251434902	69.9421965317919	0
1	8244145	0.0301518017245701	69.692532942899	1.74418604651163
1	8252684	0.0301861698547048	72.5274725274725	0
1	8257960	0.0302074049237516	69.8884758364312	1.24223602484472
1	8272696	0.0302667150028785	70.7182320441989	0
1	8273868	0.0302714321182923	71.4953271028037	4.16666666666667
1	8274807	0.0302752114454028	74.0412979351032	1.6260162601626
1	8283864	0.0303116644439541	71.5736040609137	4.34782608695652
1	8288440	0.0303300821232487	68.4385382059801	1.32450331125828
1	8292471	0.030346306263379	68.8098495212038	1.71428571428571
1	8302619	0.0303871503651013	71.6937354988399	1.42857142857143
1	8307467	0.0304066628015567	70.3241895261845	1.5748031496063
1	8307900	0.0304084055583606	73.8853503184713	4.16666666666667
1	8310062	0.0304171072678525	74.375	0
1	8338355	0.0305309821367951	74.375	0
1	8341017	0.0305416962675386	69.5583596214511	1.67597765363128
1	8357221	0.0306069148154601	70.5454545454545	0.645161290322581
1	8362754	0.0306291842690303	71.3028169014084	0.636942675159236
1	8367378	0.030647795140765	70.7246376811594	1.0989010989011
1	8374253	0.0306754659329744	72.4137931034483	2.4390243902439
1	8374297	0.0306756430260445	69.8412698412698	0
1	8379063	0.0306948254254147	70.4496788008565	1.6
1	8379448	0.0306963749897784	68.7587168758717	0
1	8390384	0.0307403906673932	71.5447154471545	0
1	8390888	0.0307424191880148	70.066889632107	1.32450331125828
1	8393145	0.0307515032575445	69.9127906976744	0.571428571428571
1	8394816	0.0307582287693673	72.979797979798	0
1	8395560	0.0307612232521897	71.4975845410628	0
1	8399193	0.0307758455050038	70.6864564007421	1.94805194805195
1	8406443	0.0308050256131519	69.9248120300752	2.32558139534884
1	8422676	0.030870360881506	70.3245749613601	0.558659217877095
1	8430812	0.0309031070001119	74.4186046511628	0
1	8432136	0.0309084358915862	70.8399366085578	0.574712643678161
1	8447237	0.0309692150382267	72.0116618075802	1.18343195266272
1	8469789	0.0310599832863585	69.6969696969697	0.746268656716418
1	8481016	0.0311051701931418	69.9430199430199	0.555555555555556
1	8484529	0.0311193094648555	72.2222222222222	0
1	8490603	0.0311437563582198	73.25	0.909090909090909
1	8510595	0.0312242210095434	70.8229426433915	0.909090909090909
1	8516282	0.031247110288859	70.3703703703704	0
1	8524340	0.0312795424697497	68.9873417721519	2.4390243902439
1	8526142	0.0312867952359404	68.6520376175549	0.574712643678161
1	8559660	0.0314216999069621	68.3153013910355	1.13636363636364
1	8580960	0.03150742905228	70.1465201465201	2.05479452054794
1	8604158	0.0316007973486688	69.5652173913043	0
1	8618337	0.0316578655905215	67.4129353233831	0.909090909090909
1	8643497	0.0317591306279016	71.8120805369127	4.25531914893617
1	8646318	0.031770484708603	68.9217758985201	1.53846153846154
1	8647481	0.0317751656004342	60	0
1	8690933	0.0319500530568826	69.1338582677165	1.15606936416185
1	8741401	0.0321531788083332	69.4227769110764	1.21212121212121
1	8759554	0.0322262417742935	69.5575221238938	1.93548387096774
1	8804443	0.0324069129294189	65.7534246575342	0
1	8845199	0.0325709494104787	66.8280871670702	1.86915887850467
1	8851929	0.0325980366005251	71.2550607287449	1.42857142857143
1	8868406	0.0326643539304501	67.1370967741936	0.763358778625954
1	8871313	0.0326760541476068	67.9738562091503	2.4390243902439
1	8913181	0.0328445662535301	70.4081632653061	1.75438596491228
1	8918313	0.0328652217452565	68.2215743440233	0.602409638554217
1	8925112	0.0328925866494356	68.5050798258345	1.69491525423729
1	8943350	0.0329659917270087	72.2543352601156	2.08333333333333
1	8952474	0.0330027143900077	68.3937823834197	2.33918128654971
1	8964144	0.0330496843020199	75.3623188405797	0
1	8971274	0.0330783814290676	72.2627737226277	0
1	8978799	0.033108668368904	68.6106346483705	0.609756097560976
1	8982906	0.0331251983970646	70.6489675516224	1.25
1	8985988	0.0331376029616594	71.0669077757685	0.793650793650794
1	8987259	0.033142718536481	70.7352941176471	0
1	8989894	0.0331533239964769	73.9130434782609	2.24719101123596
1	8991116	0.0331582423540158	70.3757225433526	0.552486187845304
1	8992899	0.0331654186481989	65.3061224489796	0
1	8998059	0.0331861868355154	72.2513089005236	1.75438596491228
1	8999367	0.0331914513295095	70.281124497992	0
1	9000104	0.0331944176384344	70.4022988505747	0
1	9004120	0.0332105814059272	69.4214876033058	1.38888888888889
1	9008739	0.0332291721534494	69.0705128205128	0.595238095238095
1	9009214	0.0332310839536384	68.2852807283763	1.82926829268293
1	9009406	0.033231856723399	68.7595712098009	1.80722891566265
1	9010984	0.033238207924869	67.8571428571429	1.37931034482759
1	9011586	0.0332406308800559	69.7388632872504	0.581395348837209
1	9011722	0.0332411782586364	70.4113924050633	0.568181818181818
1	9013585	0.0332486765402198	72.5752508361204	0
1	9017091	0.0332627876380359	70.2819956616052	2.60869565217391
1	9017204	0.0332632424452388	70.6270627062706	1.08108108108108
1	9030372	0.0333162415713207	71.24773960217	0.613496932515337
1	9030964	0.0333186242780826	70.3781512605042	0.689655172413793
1	9034301	0.0333320551775157	73.5537190082645	0
1	9034421	0.0333325381586161	69.8972099853157	0.588235294117647
1	9039022	0.0333510564589733	70.5882352941177	0
1	9042447	0.0333648415445467	70.8646616541353	0
1	9045359	0.0333765618859159	69.1810344827586	0
1	9053994	0.0334113164009309	71.2765957446808	1.88679245283019
1	9056801	0.0334226141338374	71.5	3.7037037037037
1	9059386	0.0334330183517081	71.6129032258065	0
1	9060170	0.0334361738282306	68.8888888888889	1.28205128205128
1	9061161	0.0334401624471512	70.8053691275168	0
1	9061382	0.0334410519373445	70.3296703296703	1.92307692307692
1	9065119	0.0334560927737789	70.0389105058366	0
1	9066695	0.0334624359255639	71.7073170731707	0.62111801242236
1	9068020	0.0334677688418806	67.2727272727273	0
1	9068386	0.0334692419342368	66.4179104477612	2.40963855421687
1	9069001	0.0334717172123762	69.2729766803841	1.60427807486631
1	9069412	0.033473371422645	68.6363636363636	2.10526315789474
1	9074932	0.0334955885532626	68.4210526315789	0.574712643678161
1	9075369	0.0334973474094365	72.5563909774436	1.11111111111111
1	9079154	0.033512581438311	67.4782608695652	0.671140939597315
1	9080411	0.0335176406653375	68.7793427230047	0.826446280991736
1	9080966	0.0335198744529268	69.7712418300653	0.649350649350649
1	9083388	0.0335296226214695	70.2752293577982	0
1	9087842	0.0335475492699787	68.2539682539683	0.757575757575758
1	9098230	0.0335893593339018	68.7344913151365	0.952380952380952
1	9098272	0.0335895283772869	68.8679245283019	0.746268656716418
1	9101155	0.0336011319982236	68.6915887850467	0.862068965517241
1	9102889	0.0336081110751241	69.1823899371069	0
1	9116899	0.0336644991185937	69.1717791411043	1.73410404624277
1	9122382	0.0336865673300387	74.6376811594203	0
1	9127216	0.033706023418699	72.7416798732171	0
1	9127963	0.0337090299760489	69.757174392936	0.78125
1	9140078	0.033757790942975	68.9507494646681	2.08333333333333
1	9158600	0.033832339075819	67.1641791044776	0.970873786407767
1	9158765	0.033833003174832	71.6337522441652	0
1	9160577	0.0338402961894478	61.4906832298137	2.17391304347826
1	9165685	0.033860855084954	71.2153518123667	0.775193798449612
1	9177317	0.0339076720529511	72.4913494809689	0
1	9205255	0.034020118102805	69.2173913043478	0
1	9210262	0.0340402704892184	70.3891708967851	0
1	9213177	0.0340520029051152	62.4338624338624	1.88679245283019
1	9214372	0.0340568125919065	68.1434599156118	0.78125
1	9218721	0.0340743166319529	69.3877551020408	0.641025641025641
1	9219383	0.03407698107769	70.9836065573771	0
1	9228624	0.0341141746472619	63.1016042780749	2
1	9234363	0.0341372732183877	66.6666666666667	0.793650793650794
1	9243811	0.0341752999303577	69.3270735524257	0
1	9244795	0.0341792603753809	71.9387755102041	0.564971751412429
1	9245572	0.0341823876780059	68.2451253481894	1.81818181818182
1	9249631	0.0341987245137263	69.8085419734904	0.65359477124183
1	9272159	0.034289396165638	72.6153846153846	0.574712643678161
1	9272954	0.034292595915428	72.6851851851852	0.775193798449612
1	9285639	0.0343436510425809	73.019801980198	2.20588235294118
1	9285721	0.0343439810796662	72.9641693811075	0
1	9305445	0.034423367073199	71.0027100271003	0
1	9307845	0.0344330266952066	67.3076923076923	0.714285714285714
1	9315847	0.0344652334849171	70.6106870229008	0.675675675675676
1	9317873	0.0344733878158285	71.6546762589928	0.53475935828877
1	9323910	0.0344976857900203	69.8151950718686	0.709219858156028
1	9324213	0.0344989053172987	71.3804713804714	0
1	9329289	0.0345193354178449	69.1056910569106	0.72992700729927
1	9331880	0.0345297637847706	67.2634271099744	0
1	9335160	0.0345429652681811	71.40549273021	0.602409638554217
1	9338689	0.0345571689373748	67.513611615245	0.684931506849315
1	9339467	0.0345603002648423	70.0305810397553	0
1	9346583	0.0345889410440949	71.1340206185567	0
1	9350440	0.0346044648616297	68.3937823834197	0
1	9355045	0.0346229992613569	71.0176991150443	0.826446280991736
1	9356065	0.0346271046007101	66.4670658682635	1.50375939849624
1	9358681	0.0346376335886985	68.6943620178042	0
1	9360288	0.0346441015106011	65.9003831417624	1.33333333333333
1	9364634	0.0346615934761199	68.0916030534351	0.552486187845304
1	9364692	0.0346618269169851	66.1375661375661	0
1	9366399	0.034668697323138	68.7869822485207	1.13636363636364
1	9367908	0.0346747708104753	68.7797147385103	1.12994350282486
1	9368209	0.0346759822880688	69.4244604316547	2.06896551724138
1	9376011	0.0347073841092786	71.045197740113	1.08695652173913
1	9382804	0.0347347248644028	69.6759259259259	0.862068965517241
1	9387311	0.0347528648295646	69.1265060240964	1.61290322580645
1	9388071	0.034755923709867	68.6274509803922	0
1	9388078	0.0347559518837645	71.8120805369127	2.02020202020202
1	9388848	0.034759051012492	68.6153846153846	1.11731843575419
1	9389231	0.0347605925271707	67.4662668665667	2.08333333333333
1	9399032	0.0348000400085444	69.438202247191	1.50375939849624
1	9400188	0.0348046927264781	69.4610778443114	1.88679245283019
1	9401282	0.0348090959041766	67.9611650485437	2.98507462686567
1	9402520	0.0348140786591955	68.1818181818182	1.45985401459854
1	9404367	0.0348215125432989	66.9950738916256	1.5625
1	9409084	0.0348404977253864	72.0194647201946	0.892857142857143
1	9411469	0.0348500969747565	70.9897610921502	1.21212121212121
1	9412610	0.0348546893200526	70.561797752809	0
1	9415009	0.0348643449172178	67.2164948453608	0.769230769230769
1	9416852	0.0348717627019512	70.6638115631692	0
1	9419182	0.0348811405849836	75.7575757575758	0
1	9419290	0.0348815752679739	69.060773480663	0.952380952380952
1	9420541	0.0348866103459454	70.8719851576994	1.25786163522013
1	9422435	0.0348942333976464	72.2222222222222	0.847457627118644
1	9427869	0.0349161043918087	71.501272264631	0.99009900990099
1	9431223	0.0349296037135644	70.6333973128599	1.45985401459854
1	9432390	0.0349343007047656	70.5020920502092	0.819672131147541
1	9437023	0.0349529478000829	69.9544764795144	1.21951219512195
1	9448649	0.0349997406190249	71.9435736677116	0.552486187845304
1	9458793	0.0350405686213772	69.2073170731707	0
1	9465727	0.0350684768792942	72.3793677204659	0
1	9466292	0.0350707509153085	69.9576868829337	0
1	9474990	0.0351057589954012	68.2492581602374	2.27272727272727
1	9483388	0.035139559622743	70.3703703703704	0
1	9489406	0.0351637811249271	69.1729323308271	0
1	9492629	0.0351767531923149	71.0891089108911	0
1	9496481	0.0351922568856372	67.3575129533679	0
1	9497668	0.0351970343736884	70.5747126436782	0
1	9502653	0.0352170982135668	68.0608365019012	1.17647058823529
1	9505710	0.035229402157099	69.9386503067485	0
1	9505821	0.0352298489146169	70.2127659574468	0
1	9506275	0.0352316761931133	68.6064318529862	1.21951219512195
1	9507004	0.0352346103032982	67.6156583629893	0
1	9510526	0.0352487857985944	69.7727272727273	0
1	9511569	0.0352529837093252	70.9055876685935	1.38888888888889
1	9514846	0.0352661731182081	71.0914454277286	1.66666666666667
1	9526726	0.035313988247146	69.4845360824742	2.18978102189781
1	9526979	0.0353150065322993	69.8435277382646	2.3121387283237
1	9534155	0.0353438888021021	64.1618497109827	0
1	9535619	0.0353497811715268	69.3227091633466	0
1	9542971	0.0353793718136102	69.1868758915835	1.82926829268293
1	9555888	0.0354313607042238	71.1453744493392	0
1	9558167	0.0354405333202885	70.6896551724138	1.45985401459854
1	9567789	0.0354792603548542	67.4757281553398	3.03030303030303
1	9568755	0.0354831483527123	64.84375	0
1	9591499	0.0355746893706047	69.1525423728814	1.16279069767442
1	9600774	0.0356120197848217	66.6666666666667	1.69491525423729
1	9645101	0.0357904289784603	71.830985915493	0
1	9650729	0.0358130807920682	69.811320754717	1.06382978723404
1	9664822	0.0358698028974656	68.1159420289855	2.24719101123596
1	9682631	0.0359414813176048	68.5393258426966	1.85185185185185
1	9690476	0.0359730562070423	67.479674796748	4.10958904109589
1	9693988	0.0359871914539135	69.980879541109	1.55038759689922
1	9695888	0.0359948386546695	68.9342403628118	2.85714285714286
1	9696690	0.0359980665783571	66.6666666666667	0
1	9713500	0.0360657241808356	67.3076923076923	0.719424460431655
1	9716125	0.0360762893924064	66.0975609756098	0
1	9723548	0.0361061657983076	69.5454545454545	1.88679245283019
1	9743729	0.0361873911448643	69.8250728862974	1.16279069767442
1	9746996	0.0362005403053222	72.2772277227723	1.96078431372549
1	9753582	0.0362270479180482	69.0839694656488	1.5625
1	9767817	0.036284341551081	64.0350877192982	5.08474576271187
1	9776339	0.0363186412588931	64.9193548387097	4.91803278688525
1	9782556	0.0363436637047354	69.241773962804	1.43884892086331
1	9790995	0.0363776293506198	66.8810289389068	0
1	9823924	0.0365101633894071	67.3469387755102	2.8169014084507
1	9835617	0.0365572258727969	71.6157205240175	2.46913580246914
1	9836556	0.0365610051999073	63.1578947368421	3.57142857142857
1	9871225	0.0367005424646502	64.7058823529412	0
1	9875633	0.0367182839704043	63.5467980295566	3.7037037037037
1	9885290	0.0367571518744575	63.4615384615385	3.57142857142857
1	9897001	0.0368042868050123	65.2482269503546	2.5
1	9902128	0.0368249221725261	68.2962962962963	0
1	9902403	0.0368260290042145	68.5185185185185	1.88679245283019
1	9902900	0.0368280293509386	68.836291913215	1.6
1	9911291	0.0368618018043828	69.811320754717	0
1	9924957	0.0369168053020313	72.029702970297	0.72992700729927
1	9951182	0.0370223567966773	65.7534246575342	1.81818181818182
1	9964708	0.0370767968163753	72.8426395939086	0.735294117647059
1	9982387	0.0371479520069891	69.377990430622	1.36986301369863
1	9989150	0.0371751720168382	67.6136363636364	0
1	9994339	0.0371960569245872	69.6594427244582	1.92307692307692
1	10003320	0.0372322040351083	70	2.58620689655172
1	10027540	0.0373296857205354	70	1.73913043478261
1	10046460	0.0374058357406956	72.3591549295775	0.617283950617284
1	10049177	0.0374167712377768	68.6440677966102	2.85714285714286
1	10071301	0.0375058168533172	68.3060109289617	0.862068965517241
1	10093457	0.0375949912638177	68.5483870967742	0.806451612903226
1	10149529	0.0378206722326562	68.0851063829787	2
1	10177790	0.0379344183066387	68.4931506849315	0
1	10195970	0.0380075899433466	71.0526315789474	1.21951219512195
1	10209557	0.0380622754784374	71.7813051146385	0.632911392405063
1	10231463	0.0381504436783121	71.563981042654	0
1	10234035	0.0381607955732303	68.3333333333333	0
1	10235946	0.0381684870472539	71.1811023622047	0.609756097560976
1	10242654	0.0381954856907652	70.5970149253731	0
1	10271688	0.0383123429680027	69.9029126213592	1.0752688172043
1	10275592	0.0383280559531351	71.4685314685315	0.568181818181818
1	10281012	0.0383498705995023	71.0144927536232	0
1	10286176	0.0383706548861888	70.9779179810726	1.04166666666667
1	10308958	0.0384623488480963	71.2025316455696	1.03092783505155
1	10309026	0.0384626225373865	74.0740740740741	0
1	10353112	0.0386400617439819	69.9159663865546	0
1	10385471	0.0387703016225424	71.2255772646536	0
1	10399178	0.0388254701387335	69.6308724832215	0
1	10407169	0.0388576326551765	71.830985915493	0.555555555555556
1	10421878	0.0389168340635558	71.1920529801324	1.05263157894737
1	10429223	0.0389463965317417	67.7248677248677	0
1	10438687	0.0389844876411918	71.7912552891396	0.555555555555556
1	10460485	0.0390722211580762	71.301247771836	0
1	10488555	0.0391851984871406	70.6569343065693	1.76470588235294
1	10491209	0.039195880419144	73.2919254658385	1.75438596491228
1	10492715	0.0392019418319538	70.6997084548105	1.73410404624277
1	10496944	0.0392189628908998	70.9352517985612	1.67597765363128
1	10502710	0.0392421701327732	73.0061349693252	1.72413793103448
1	10516290	0.0392968274939664	71.3846153846154	1.12994350282486
1	10532981	0.039364006140187	70.3007518796992	1.31578947368421
1	10550352	0.0394339216793098	70.2741702741703	1.21951219512195
1	10563492	0.0394868081098017	71.9298245614035	1.20481927710843
1	10573867	0.0395285658507722	70.5633802816901	1.09289617486339
1	10593296	0.0396067645157666	72.3270440251572	1.81818181818182
1	10596341	0.0396190201611887	70.7846410684474	1.22699386503067
1	10607895	0.0396655231914705	71.8120805369127	1.19047619047619
1	10609460	0.039671822069988	67.8403755868545	0
1	10629772	0.0397535746709127	73.2394366197183	0
1	10633245	0.0397675529489262	71.5959004392387	1.18343195266272
1	10633543	0.0397687523519922	69.0635451505017	1.27388535031847
1	10647924	0.0398266336120305	74.4827586206897	1.88679245283019
1	10653628	0.0398495913136686	68.2819383259912	0
1	10654688	0.039853857646722	73.202614379085	2.7972027972028
1	10658221	0.0398680774152858	69.6078431372549	1.98019801980198
1	10666646	0.0399019867133751	70.4318936877076	2.88461538461538
1	10666735	0.0399023449243579	71.7894736842105	1.89873417721519
1	10672935	0.0399272989478776	70.0636942675159	2.75229357798165
1	10679714	0.0399545833552067	74.9414519906323	2.30769230769231
1	10701438	0.0400420190337458	71.6494845360825	2.38095238095238
1	10710255	0.0400775060700964	71.3942307692308	2.20588235294118
1	10714402	0.0400941970919571	72.7941176470588	1.96078431372549
1	10719549	0.040114912956321	70.8708708708709	2.75229357798165
1	10734800	0.0401762958293371	71.5317919075144	1.19760479041916
1	10740405	0.0401988550715674	70.4035874439462	1.21951219512195
1	10741669	0.0402039424724914	70.2985074626866	1.20481927710843
1	10750432	0.0402392121673468	71.0102489019034	1.11111111111111
1	10757199	0.0402664482765659	71.7073170731707	0
1	10760510	0.0402797745300939	69.8305084745763	0
1	10761541	0.0402839241427147	74.5318352059925	1.13636363636364
1	10767785	0.0403090552593046	72.3404255319149	1.88679245283019
1	10767902	0.0403095261658774	72.7078891257996	0
1	10771488	0.0403239592510939	69.2307692307692	0
1	10777260	0.0403471906420222	70.3703703703704	0
1	10786314	0.0403836315660461	70.8994708994709	0
1	10789697	0.0403972476082343	70.6362153344209	1.11111111111111
1	10799577	0.0404370130521658	70.5400981996727	1.13636363636364
1	10800737	0.0404416818694695	66.8711656441718	1.04166666666667
1	10801989	0.0404467209722835	68.3969465648855	0.584795321637427
1	10805414	0.0404605060578569	70.03367003367	0.578034682080925
1	10808587	0.0404732768831195	69.0298507462687	0.649350649350649
1	10811325	0.0404842969018932	67.5977653631285	0
1	10812417	0.0404886920299067	69.2844677137871	0.578034682080925
1	10815421	0.0405007826567862	69.2771084337349	0
1	10824329	0.0405366359538046	68.2051282051282	0
1	10831218	0.040564363093809	69.7406340057637	0.87719298245614
1	10833232	0.0405724691266104	69.9261992619926	0.636942675159236
1	10838556	0.0405938973880974	68.2170542635659	2.32558139534884
1	10842021	0.0406078434673709	69.4545454545455	0.62111801242236
1	10842386	0.0406093125348846	70.404984423676	1.01010101010101
1	10846144	0.0406244378930115	71.5976331360947	0
1	10846540	0.0406260317306428	70.2970297029703	0.884955752212389
1	10850371	0.0406414509022725	68.6520376175549	1.02040816326531
1	10850798	0.0406431695100214	69.8969072164948	0.746268656716418
1	10855638	0.0406626497477368	69.3430656934307	0
1	10856053	0.0406643200573756	69.7986577181208	0.763358778625954
1	10858746	0.0406751589582367	73.0878186968839	1
1	10865577	0.0407026526573759	69.2063492063492	0
1	10869052	0.0407166389850745	66.9623059866962	0.909090909090909
1	10874890	0.0407401360156081	70.337738619677	0.574712643678161
1	10876600	0.0407470184962885	70.6948640483384	0.99009900990099
1	10883600	0.0407751923938108	67.6848874598071	0.578034682080925
1	10885036	0.0407809720676454	71.6666666666667	0.970873786407767
1	10887205	0.0407897019510348	68.945868945869	0.952380952380952
1	10889280	0.0407980534992289	73.5042735042735	0
1	10890932	0.0408047025390441	73.5384615384615	1.11111111111111
1	10890972	0.0408048635327442	68	0
1	10892498	0.0408110054424041	71.7105263157895	0
1	10893081	0.0408133519255835	70.0934579439252	2.05479452054794
1	10901907	0.0408488751855166	73.5135135135135	0
1	10907842	0.040872762625773	69.6551724137931	0.892857142857143
1	10912163	0.0408901539702292	72.029702970297	0.892857142857143
1	10920576	0.0409240149702085	70.2912621359223	0.72463768115942
1	10922467	0.040931625947382	70.7357859531773	1.35135135135135
1	10924273	0.0409388948129428	70.6796116504854	0.746268656716418
1	10928219	0.0409547768414603	70.0404858299595	0.689655172413793
1	10929298	0.0409591196465213	70.5035971223022	0.591715976331361
1	10932432	0.0409717335029262	71.4795008912656	0.645161290322581
1	10934874	0.040981562168319	69.4078947368421	1.23456790123457
1	10935232	0.0409830030619352	71.5579710144928	0
1	10935423	0.0409837718068533	72.1739130434783	1.11731843575419
1	10935527	0.0409841903904736	69.5439739413681	0
1	10938097	0.0409945342357068	70.8708708708709	2.08333333333333
1	10957719	0.0410735096953042	71.3872832369942	1.05820105820106
1	10957984	0.0410745762785676	72.5373134328358	1.0752688172043
1	10970922	0.0411266496908738	72.5274725274725	0
1	10974329	0.0411403623292821	72.9490022172949	0.8
1	10977240	0.0411520786458089	69.7744360902256	0
1	10981058	0.0411674454944861	70.8333333333333	1.43884892086331
1	10984562	0.0411815485426172	70.9821428571429	1.6
1	10985261	0.0411843619075269	72.7272727272727	2.85714285714286
1	10986584	0.0411896867741586	71.689497716895	0.826446280991736
1	10989128	0.0411999259734867	73.7003058103976	0
1	10993727	0.0412184362241589	68.2509505703422	0.757575757575758
1	10995168	0.041224236022206	67.8642714570858	0.689655172413793
1	10995805	0.0412267998468805	75.7142857142857	0
1	10998509	0.0412376830210091	69.5431472081218	0
1	11005291	0.0412649795028657	70.0189753320683	2.5974025974026
1	11005959	0.0412676680976578	69.3037974683544	1.02040816326531
1	11011002	0.0412879653784014	68.0738786279683	0
1	11013286	0.0412971581186787	68.2261208576998	0
1	11014118	0.0413005067876413	68.0115273775216	0
1	11015165	0.0413047207977421	67.9083094555874	0
1	11024353	0.0413417010506614	68.063872255489	0.757575757575758
1	11024395	0.0413418700940465	67.5276752767528	0.72463768115942
1	11028301	0.041357591128864	74.6575342465753	1.81818181818182
1	11029478	0.0413623283684902	69.8564593301435	1.66666666666667
1	11030014	0.0413644856840719	72.6086956521739	0
1	11032827	0.0413758075660334	71.7693836978131	1.28205128205128
1	11033082	0.0413768339008717	72.1669980119284	1.25
1	11038476	0.0413985439013339	72.289156626506	1.25786163522013
1	11046855	0.041432268056668	70.9606986899563	0.680272108843537
1	11058588	0.0414794915337579	68.8607594936709	1.68067226890756
1	11069966	0.0415252861917591	70.606531881804	1.14942528735632
1	11074250	0.0415425286170427	70.3271028037383	0
1	11079077	0.0415619565318056	69.4444444444444	1.42857142857143
1	11087524	0.04159595437643	69.7459584295612	0
1	11090916	0.0416096066422008	69.3790149892934	0
1	11096093	0.0416304432518398	72	1.92307692307692
1	11103967	0.0416621348617099	71.157495256167	0.628930817610063
1	11131292	0.0417721136831093	73.0769230769231	0
1	11132638	0.0417775311211186	70.9156193895871	1.29032258064516
1	11166073	0.0419121017302126	68.1940700808625	1.94174757281553
1	11166302	0.0419130234191458	71.0992907801418	1.25786163522013
1	11190646	0.0420110041850433	71.0227272727273	1.36054421768707
1	11198995	0.0420446075951024	73.5099337748344	6.97674418604651
1	11306882	0.0424788357782434	70.3891708967851	1.25786163522013
1	11326788	0.0425589542931117	71.2977099236641	1.11111111111111
1	11360957	0.042696479136603	70.8860759493671	1.18343195266272
1	11372913	0.0427446001535711	71.4285714285714	0.662251655629139
1	11395071	0.0428337826137566	72.9289940828402	1.46341463414634
1	11400567	0.0428559031481541	68.609865470852	0
1	11403648	0.0428683036879064	71.7065868263473	1.69491525423729
1	11421072	0.0429384325436819	73.0421686746988	1.6304347826087
1	11440689	0.0430173878790669	72.8358208955224	1.64835164835165
1	11442394	0.0430242502355348	75.5868544600939	0
1	11473323	0.0431487345893158	74.384236453202	0
1	11480809	0.0431788645602946	72.3188405797101	0.561797752808989
1	11489175	0.0432125363926762	72.3684210526316	0.628930817610063
1	11490744	0.0432188513705637	73.2193732193732	1.60427807486631
1	11493868	0.0432314249785437	72.5988700564972	1.57068062827225
1	11496994	0.0432440066362086	72.7142857142857	1.03092783505155
1	11498641	0.0432506355518114	67.4074074074074	4.34782608695652
1	11501431	0.0432618648623952	63.8461538461538	0
1	11509929	0.0432960679739873	74.4318181818182	0
1	11520116	0.0433370690445672	72.1407624633431	1.11731843575419
1	11523423	0.0433503791987253	74.8466257668712	0
1	11527304	0.0433659996124801	73.0916030534351	1.79640718562874
1	11553456	0.0434712572936234	71.2977099236641	1.08108108108108
1	11556244	0.0434824785545223	66.4864864864865	0
1	11561593	0.0435040074370718	71.2328767123288	1.08695652173913
1	11561937	0.0435053919828929	66.1290322580645	0
1	11562913	0.043509320229176	66.4864864864865	0
1	11564507	0.0435157358281261	73.0538922155689	0.900900900900901
1	11575260	0.0435590149595628	68.1122448979592	0.943396226415094
1	11578973	0.0435739591997771	67.2268907563025	1.06382978723404
1	11579470	0.0435759595465012	70.7165109034268	0.555555555555556
1	11589911	0.0436179829270769	65.4320987654321	0
1	11593640	0.0436329915647713	69.0751445086705	0.943396226415094
1	11595293	0.0436396446294291	73.9263803680982	0.99009900990099
1	11598142	0.0436511114057206	66.0919540229885	0
1	11601054	0.0436628317470899	66.815144766147	0
1	11603063	0.0436709176556788	66.8292682926829	0.943396226415094
1	11607224	0.0436876650253346	64.9122807017544	0
1	11611781	0.0437060062326216	67.7777777777778	1.06382978723404
1	11618330	0.0437323649261749	68.5968819599109	0.78125
1	11618451	0.0437328519321178	70.3296703296703	0.671140939597315
1	11619867	0.0437385511091023	69.9438202247191	0
1	11633667	0.0437940939356462	72.7642276422764	0
1	11636479	0.0438054117927652	65.3061224489796	0
1	11644173	0.0438363789309847	71.2034383954155	1.20481927710843
1	11647232	0.0438486909242019	70.7100591715976	0
1	11648200	0.043852586971745	70.4946996466431	0.694444444444444
1	11649098	0.0438562012803129	67.9738562091503	0.617283950617284
1	11651910	0.0438675191374318	68.5358255451713	0
1	11652029	0.0438679980936897	69.3877551020408	0
1	11665198	0.0439210012446141	73.9393939393939	0
1	11666034	0.0439243660129468	73.9130434782609	0.72992700729927
1	11678869	0.0439760248664751	72.3577235772358	0.719424460431655
1	11688722	0.044015681639659	79.4444444444444	1.35135135135135
1	11691161	0.0440254982305243	71.264367816092	0.680272108843537
1	11702082	0.0440694535355015	75	0.900900900900901
1	11702155	0.0440697473490043	72.2972972972973	0.591715976331361
1	11706236	0.0440861727312598	71.0843373493976	0
1	11710561	0.044103580175086	72.2727272727273	0.793650793650794
1	11713563	0.0441156627522806	72.3830734966593	0.793650793650794
1	11717300	0.044130703588715	71.875	1.49253731343284
1	11720572	0.0441438728733854	70.0680272108844	0
1	11720582	0.0441439131218104	72.5714285714286	0
1	11721693	0.0441483847218315	70.7602339181287	0
1	11722688	0.0441523894401221	73.6486486486486	0.75187969924812
1	11725908	0.0441653494329824	72.0170454545455	1.6304347826087
1	11728675	0.0441764861721887	71.8061674008811	0
1	11728894	0.0441773676126969	71.2230215827338	0
1	11734049	0.0441981156758008	71.4689265536723	0
1	11736600	0.0442083830490264	72.0890410958904	0
1	11737551	0.044212210674247	71.9298245614035	0
1	11739358	0.0442194835646502	71.9424460431655	0
1	11744797	0.044241374683025	71.0045662100457	0
1	11745459	0.0442440391287621	72.1669980119284	1.24223602484472
1	11750321	0.0442636079130126	67.487684729064	1.61290322580645
1	11750512	0.0442643766579307	71.455223880597	0
1	11758107	0.0442949453367424	69.3181818181818	0
1	11758638	0.0442970825281116	69.7038724373576	1.42857142857143
1	11761468	0.0443084728323956	69.8630136986301	0.769230769230769
1	11766424	0.0443284199518414	70	0
1	11768208	0.0443356002708671	68.0272108843537	0
1	11772229	0.0443517841625724	69.6969696969697	0
1	11773462	0.0443567467933788	72.2402597402597	0.625
1	11774582	0.0443612546169824	74.9019607843137	1.13636363636364
1	11779499	0.0443810447675705	71.9557195571956	0.72992700729927
1	11782814	0.0443943871204686	71.4899713467049	0.985221674876847
1	11790687	0.0444260747054961	72.3404255319149	1.13636363636364
1	11794676	0.0444421298022413	72.3021582733813	0
1	11797186	0.0444522321569243	72.6608187134503	1.02040816326531
1	11797234	0.0444524253493645	72.5663716814159	0
1	11799228	0.0444604508853158	71.0526315789474	0.549450549450549
1	11800478	0.0444654819384448	70.4545454545455	1.70454545454545
1	11801087	0.0444679330675292	71.8430034129693	1.19047619047619
1	11803080	0.0444759545786381	73.8292011019284	0
1	11804590	0.0444820320908179	73.4299516908213	0
1	11806851	0.0444911322597176	72.8538283062645	0.763358778625954
1	11822734	0.0445550588331957	72.7272727272727	0.72992700729927
1	11824133	0.0445606895878576	73.2283464566929	0
1	11828319	0.0445775375785759	70.8754208754209	0.65359477124183
1	11830169	0.0445849835372068	68.0147058823529	2.40963855421687
1	11831595	0.0445907229626164	79.0960451977401	0
1	11831615	0.0445908034594664	71.9710669077758	0
1	11834709	0.0446032563221713	69.9619771863118	2.35294117647059
1	11835070	0.0446047092903149	69.8473282442748	2.35294117647059
1	11835556	0.0446066653637715	69.5817490494296	2.35294117647059
1	11843840	0.0446400071590679	79.5918367346939	0
1	11846252	0.0446497150791855	71.4801444043321	0
1	11847449	0.0446545328156618	64.0625	10.8108108108108
1	11850927	0.0446685312178879	63.4920634920635	5.88235294117647
1	11851185	0.0446695696272537	82.2368421052632	0
1	11854476	0.0446828153839317	69.3739424703892	1.36054421768707
1	11854671	0.0446836002282198	69.7855750487329	1.38888888888889
1	11856378	0.0446904706343728	69.983948635634	0.62111801242236
1	11859636	0.0447035835712481	68.4931506849315	2.04081632653061
1	11862214	0.0447139596152214	73.2217573221757	0.735294117647059
1	11862778	0.0447162296263931	69.5187165775401	1.75438596491228
1	11863057	0.0447173525574515	69.3486590038314	2.29885057471264
1	11869230	0.0447421979102237	70.735524256651	0.689655172413793
1	11895667	0.0448486026714804	67.3469387755102	2.12765957446809
1	11898789	0.0448611682297753	63.7096774193548	5.12820512820513
1	11899033	0.0448621502913461	71.5083798882682	1.38888888888889
1	11906068	0.044890465058356	73.2193732193732	0.909090909090909
1	11907648	0.044896824309511	63.0769230769231	5
1	11913757	0.0449214120723629	70.8141321044547	0.684931506849315
1	11915749	0.0449294295586293	75.1655629139073	0.952380952380952
1	11927825	0.0449780335566977	67.8861788617886	2.53164556962025
1	11932678	0.0449975661173657	70.0156985871272	1.33333333333333
1	11936324	0.0450122406931323	70.4097116843703	1.13636363636364
1	11936644	0.0450135286427333	68.5950413223141	2.38095238095238
1	11968317	0.0451410074793367	73.6408566721582	1.73410404624277
1	11968503	0.0451417561000422	77.948717948718	0
1	11969844	0.045147153413839	71.5686274509804	1.19047619047619
1	11973842	0.0451632447341667	71.3643178410795	1.69491525423729
1	11982580	0.0451984138079596	65.1006711409396	2.22222222222222
1	11999124	0.0452650008023322	71.830985915493	0
1	12000670	0.0452712232088422	63.758389261745	0
1	12009955	0.0453085938714842	73.7588652482269	0.617283950617284
1	12009956	0.0453085978963267	69.0807799442897	0.980392156862745
1	12010469	0.0453106626405308	70.5882352941177	1.49253731343284
1	12020357	0.0453504602832023	68.3076923076923	1.16279069767442
1	12036021	0.0454135054161722	71.3080168776371	1.38888888888889
1	12042261	0.0454386204333921	69.8956780923994	0.714285714285714
1	12046063	0.0454539228845892	68.497576736672	0.636942675159236
1	12052405	0.0454794484357444	69.6103896103896	0
1	12060565	0.0455122911505703	69.3374422187981	0
1	12071433	0.0455560331388949	65.6976744186046	0
1	12076898	0.0455780289031748	75.9398496240601	0
1	12081637	0.0455971026317974	75.1131221719457	0
1	12082334	0.0455999079470221	73.6	0.62111801242236
1	12082461	0.04560041910202	68.75	1.02040816326531
1	12082926	0.045602290653784	68.1978798586572	1.25
1	12085452	0.0456124574059471	67.5438596491228	1.26582278481013
1	12105048	0.0456913282196395	67.7734375	0.704225352112676
1	12108764	0.0457062845343813	76.0233918128655	0
1	12112950	0.0457231325250996	66.5207877461707	0.840336134453782
1	12114052	0.0457275679015381	73.9130434782609	1.28205128205128
1	12116502	0.0457374287656709	71.7813051146385	0
1	12124259	0.0457686494689681	69.8876404494382	0
1	12133949	0.045807650192824	72.98937784522	0.552486187845304
1	12142243	0.0458410322365454	73.7847222222222	0.574712643678161
1	12144434	0.0458498506664698	70.979020979021	1.03092783505155
1	12156236	0.0458973518576924	70.2205882352941	0
1	12164437	0.045930359591061	72.147001934236	1.35135135135135
1	12168584	0.0459470506129217	71.2918660287081	4.02684563758389
1	12171012	0.0459568229305195	70.8133971291866	6.12244897959184
1	12173361	0.0459662772855594	67.3469387755102	0
1	12174100	0.0459692516441693	67.51269035533	0
1	12183245	0.0460060588288609	70.1369863013699	0
1	12184375	0.0460106069008895	71.3868613138686	0.558659217877095
1	12185036	0.0460132673217841	70.4545454545455	0
1	12187541	0.0460233495522546	72.2972972972973	0
1	12188427	0.0460269155627124	71.6	0
1	12189489	0.0460311899454508	70.6231454005935	0
1	12189561	0.046031479734111	69.6269982238011	0
1	12194745	0.0460523445176475	73.5930735930736	0
1	12196769	0.046060490798874	70.9119496855346	0
1	12198179	0.0460661658268035	70.8450704225352	0
1	12204354	0.0460910192292606	70.5263157894737	0
1	12206712	0.0461005098078831	73.8805970149254	0
1	12206755	0.0461006828761108	71.9821162444113	0.689655172413793
1	12206866	0.0461011296336286	70.5614567526555	1.22699386503067
1	12213337	0.0461271743894667	70.2247191011236	1.25
1	12217140	0.0461424808655063	71.2482468443198	1.26582278481013
1	12219910	0.0461536296792401	71.7800289435601	0.531914893617021
1	12223482	0.0461680064166615	71.8349928876245	1.0752688172043
1	12233061	0.0462065603829995	70.7602339181287	0
1	12240824	0.0462378052353517	72.2672064777328	0
1	12241991	0.0462425022265529	70.5607476635514	2.22222222222222
1	12242458	0.0462443818280019	72.4202626641651	0
1	12242870	0.0462460400631132	73.0077120822622	0
1	12251808	0.0462820141054067	72.4242424242424	1.0752688172043
1	12252955	0.0462866305997578	72.9885057471264	0
1	12254201	0.0462916455535168	74.4635193133047	0
1	12262792	0.0463262229754617	73.5632183908046	0
1	12267999	0.0463471803303757	71.8100890207715	1.57894736842105
1	12268637	0.0463497481798928	70.8029197080292	0
1	12277664	0.046386080433169	68.5157421289355	0
1	12277967	0.0463872999604475	70.1724137931034	0
1	12293612	0.0464502686214098	69.7594501718213	1.16279069767442
1	12296232	0.0464608137087681	68.0365296803653	0
1	12296426	0.0464615945282137	66.2068965517241	0
1	12329295	0.0465938870764509	72.1030042918455	0
1	12339619	0.0466354395504537	71.3347921225383	0
1	12373748	0.0467728034002449	71.3178294573643	0
1	12380343	0.0467993472365534	77.2727272727273	0
1	12401868	0.0468859819714344	71.7149220489978	1.5748031496063
1	12418700	0.046953728120448	72.6890756302521	1.36986301369863
1	12436431	0.047025092602872	72.3704866562009	0.523560209424084
1	12436898	0.0470269722043209	73.9229024943311	0.709219858156028
1	12442469	0.0470493946019062	70	0
1	12490843	0.0472440923331552	70.2247191011236	0
1	12502427	0.0472907161087121	69.9453551912568	0
1	12526780	0.0473887330981921	71.0900473933649	0
1	12533468	0.0474156512448534	77.3584905660377	0
1	12546694	0.0474688838118005	71.218487394958	0
1	12569358	0.0475601028422927	71.830985915493	0
1	12569789	0.0475618375494115	65.4761904761905	0
1	12571994	0.0475707123271311	74.8251748251748	0
1	12592294	0.0476524166299457	68.8356164383562	0
1	12595464	0.0476651753806808	74.5967741935484	0
1	12595871	0.0476668134915796	70.4714640198511	0.819672131147541
1	12598434	0.0476771291629152	70.4081632653061	0
1	12599005	0.0476794273479845	71.5302491103203	1.04166666666667
1	12602979	0.0476954220720922	70.8860759493671	1.6260162601626
1	12604081	0.0476998574485307	71.9489981785064	0
1	12605011	0.0477036005520587	71.5946843853821	0.625
1	12613422	0.0477374535023529	70.9580838323353	0.641025641025641
1	12615069	0.0477440824179557	68.8995215311005	0
1	12617009	0.0477518906124119	72.9549248747913	0
1	12628637	0.0477986914810389	72.0998531571219	1.78571428571429
1	12637399	0.0478339571510518	73.4375	0
1	12638964	0.0478402560295693	70.6552706552707	1.8018018018018
1	12642315	0.0478537432767974	72.8155339805825	0
1	12648862	0.0478800939206658	71.7857142857143	0
1	12649900	0.0478842717071841	71.1229946524064	0.909090909090909
1	12650069	0.0478849519055671	69.4656488549618	0.694444444444444
1	12654035	0.0479009144309347	72.6628895184136	0
1	12659061	0.0479211432893557	71.5025906735751	0
1	12660488	0.0479268867396078	69.4214876033058	0
[truncated: 347,520 more rows]
