# Supplementary material for: Parent-of-Origin inference for biobanks
Source: Nat Commun. 2022 Nov 5;13:6668. doi: 10.1038/s41467-022-34383-6 (PMC9637181; doi:10.1038/s41467-022-34383-6)
Supplement: Supplementary file 6 — Source Data [file 41467_2022_34383_MOESM6_ESM.zip › Source_Data/source_data_F2F.txt]

cM	chr	rate	type
286.279234	1	96.1095916250118	sample
268.839622	2	95.7512024898614	sample
223.361095	3	94.4355371121381	sample
214.688476	4	93.8790908233519	sample
204.089357	5	93.8083561256248	sample
192.039918	6	92.7473356597189	sample
187.2205	7	92.9359615203244	sample
168.003442	8	91.1581627841177	sample
166.359329	9	91.4222389889654	sample
181.144008	10	92.3747995850231	sample
158.21865	11	91.1110063189663	sample
174.679023	12	91.9551070451759	sample
125.706316	13	87.7487503536735	sample
120.202583	14	87.2724700556446	sample
141.860238	15	87.8619258700368	sample
134.037726	16	87.8430632839762	sample
128.490529	17	88.2014524191267	sample
117.708923	18	86.9848156182213	sample
107.733846	19	84.5421107233802	sample
108.266934	20	84.9853814958031	sample
62.786478	21	73.7762897293219	sample
74.109562	22	76.4217674243139	sample
286.279234	1	76.6981014570842	call
268.839622	2	77.8694035955618	call
223.361095	3	76.7884335048378	call
214.688476	4	76.5721023751359	call
204.089357	5	75.244167076388	call
192.039918	6	75.6353722274039	call
187.2205	7	75.4796019021247	call
168.003442	8	73.6762693608988	call
166.359329	9	73.2082103580452	call
181.144008	10	74.5133818592466	call
158.21865	11	74.752048773552	call
174.679023	12	75.7049595149665	call
125.706316	13	72.8946796700132	call
120.202583	14	73.0261601413419	call
141.860238	15	72.0804443943963	call
134.037726	16	73.7101322613676	call
128.490529	17	72.1473137133458	call
117.708923	18	71.5731252469504	call
107.733846	19	69.9505554132312	call
108.266934	20	71.3182923568582	call
62.786478	21	66.0576445447617	call
74.109562	22	66.7801582961729	call
